# Supplementary material for: CD276-dependent efferocytosis by tumor-associated macrophages promotes immune evasion in bladder cancer
Source: Nat Commun. 2024 Apr 1;15:2818. doi: 10.1038/s41467-024-46735-5 (PMC10985117; doi:10.1038/s41467-024-46735-5)
Supplement: Supplementary file 4 — Supplementary Data 1 [file 41467_2024_46735_MOESM4_ESM.xlsx]

## Sheet: Sheet1
Supplementary Data 1：93 tumor tissue specimens from BLCA patients who underwent surgical treatment at the Fourth Medical Center of PLA General Hospital.
NO	PFS	OS	status	stage
1	6.3	12.9	1	3
2	19.8	19.8	0	3
3	2.3	9	1	2
4	70.6	70.6	0	3
5	0.8	0.8	1	4
6	9.8	6	1	1
7	5.2	15.2	1	2
8	21.8	49.7	0	3
9	1.2	3.2	1	4
10	9.4	9.4	1	4
11	1.2	7.8	1	3
12	16.6	51	1	1
13	5.4	6.7	1	2
14	2.7	5	0	2
15	33.3	40	0	1
16	3.2	3.2	0	2
17	41.2	60.7	1	4
18	7.6	24.9	1	3
19	23.8	23.8	0	3
20	24	28.5	1	1
21	16.4	31.5	1	4
22	2.8	2.8	1	2
23	14.3	16	1	2
24	4.7	6.5	1	1
25	3.5	9.5	1	4
26	4	10.6	1	4
27	2.5	8.3	1	4
28	9.3	8.3	0	1
29	14.9	14.9	0	4
30	14.7	38	0	4
31	65.5	65.5	0	3
32	3	15.7	1	4
33	4.6	4.7	0	1
34	24.9	24.9	0	3
35	1.2	6.6	1	3
36	59.4	59.4	0	3
37	2.5	14	0	1
38	2.6	2.6	0	2
39	31.2	31.2	0	2
40	1	13	0	1
41	9	8.3	0	2
42	16.6	16.6	0	2
43	4.6	4.7	0	1
44	7.8	7.7	0	1
45	6.4	6.3	0	1
46	5.7	15.7	1	2
47	16	16	0	2
48	41.8	41.8	0	2
49	42.3	42.3	0	1
50	6.9	6.9	0	1
51	13.7	13.7	0	2
52	1.4	7.7	1	3
53	24.6	24.6	0	3
54	1.9	41		1
55	41.3	41.3	0	1
56	40.4	40.4	0	1
57	40.6	40.6	0	1
58	1.5	38	0	1
59	6.3	6.3	0	1
60	18.3	18.3	0	2
61	14.2	14.2	0	2
62	7.3	17.7	0	2
63	8.4	14.7	1	3
64	24.2	46.4	1	3
65	71.8	71.8	0	3
66	12.8	17.8	1	3
67	11.7	11.7	0	2
68	3.2	3.3	0	1
69	11.5	11.5	0	1
70	2.4	36	0	1
71	17.5	27	0	1
72	13.2	13.2	0	3
73	4	4	1	4
74	11	11	0	1
75	3.5	3.5	0	1
76	17.8	17.8	0	2
77	20	36	0	3
78	39.3	39.3	1	4
79	19	20.8	0	1
80	2.6	2.5	0	1
81	19.2	24	0	1
82	13.2	13.2	0	4
83	38.3	38.3	0	1
84	41.1	41.1	0	1
85	6	38	0	2
86	9.7	9.7	1	2
87	4	4	0	1
88	6	6.8	0	1
89	30	72	0	1
90	39.2	40.6	0	1
91	10.9	10.9	0	2
92	16.8	16.8	0	3
93	2.1	2.1	0	3
