# Supplementary material for: CD276-dependent efferocytosis by tumor-associated macrophages promotes immune evasion in bladder cancer
Source: Nat Commun. 2024 Apr 1;15:2818. doi: 10.1038/s41467-024-46735-5 (PMC10985117; doi:10.1038/s41467-024-46735-5)
Supplement: Supplementary file 5 — Supplementary Data 2 [file 41467_2024_46735_MOESM5_ESM.xlsx]

## Sheet: Sheet1
Supplementary Data 2：a commercial tissue microarray containing 63 BLCA and 16 para-tumor tissues from Shanghai OUTDO BIOTECH Co., Ltd.
NO	Type	status	OS	stage
1	normal/tumor	0	67	3
2	normal/tumor	1	26	3
3	normal/tumor	0	61	1
4	normal/tumor	1	20	4
5	normal/tumor	0	65	3
6	normal/tumor	0	64	3
7	normal/tumor	0	63	4
8	normal/tumor	0	62	4
9	normal/tumor	1	7	4
10	normal/tumor	1	5	4
11	normal/tumor	0	52	3
12	normal/tumor	1	4	4
13	normal/tumor	0	51	4
14	normal/tumor	0	39	3
15	normal/tumor	0	23	2
16	normal/tumor	1	2	2
17	tumor	0	31	4
18	tumor	1	1	4
19	tumor	0	82	4
20	tumor	1	27	3
21	tumor	1	11	2
22	tumor	1	4	3
23	tumor	1	23	1
24	tumor	1	8	2
25	tumor	1	3	4
26	tumor	1	57	2
27	tumor	1	16	4
28	tumor	1	18	2
29	tumor	0	13	4
30	tumor	0	70	3
31	tumor	1	9	4
32	tumor	0	51	1
33	tumor	0	63	4
34	tumor	1	8	4
35	tumor	0	45	1
36	tumor	1	14	2
37	tumor	1	59	2
38	tumor	0	57	1
39	tumor	0	55	4
40	tumor	1	25	4
41	tumor	1	43	4
42	tumor	0	35	4
43	tumor	0	51	4
44	tumor	1	5	4
45	tumor	1	26	4
46	tumor	0	50	4
47	tumor	0	34	1
48	tumor	1	14	4
49	tumor	1	14	4
50	tumor	0	49	2
51	tumor	1	39	2
52	tumor	0	29	1
53	tumor	0	44	1
54	tumor	1	23	4
55	tumor	0	40	4
56	tumor	0	39	1
57	tumor	0	23	4
58	tumor	1	9	4
59	tumor	1	9	4
60	tumor	0	27	2
61	tumor	0	25	4
62	tumor	0	24	2
63	tumor	0	24	1
