# Supplementary material for: CD276-dependent efferocytosis by tumor-associated macrophages promotes immune evasion in bladder cancer
Source: Nat Commun. 2024 Apr 1;15:2818. doi: 10.1038/s41467-024-46735-5 (PMC10985117; doi:10.1038/s41467-024-46735-5)
Supplement: Supplementary file 6 — Supplementary Data 3 [file 41467_2024_46735_MOESM6_ESM.xlsx]

## Sheet: Sheet1
Supplementary Data 3：Differential gene analysis revealed 39 up-regulated genes and 99 down-regulated genes in CD276-wko epithelial cells.
	logFC	AveExpr	t	P.Value	adj.P.Val	B	change
Ly6d	3.40884	10.7569	150.298	0	0	8159.72	UP
Krt4	1.78726	8.64422	36.7287	3.83e-288	1.26e-285	649.231	UP
Krt15	1.57469	8.9135	70.0164	0	0	2240.11	UP
Krt13	1.50348	8.60261	26.6461	2.09e-154	2.81e-152	341.705	UP
Krt1	1.48164	8.27176	34.7175	2.42e-258	7.08e-256	580.644	UP
Psca	1.47204	7.9609	31.6763	3.35e-216	7.21e-214	483.555	UP
Sprr1a	1.36952	9.40346	51.3949	0	0	1249.84	UP
Dmkn	1.30986	9.22459	57.8243	0	0	1565.21	UP
Gsto1	1.2889	10.9721	66.1275	0	0	2013.33	UP
Gsta4	1.27989	10.2445	52.8009	0	0	1315.95	UP
Cbr2	1.17855	8.46783	52.8656	0	0	1319.89	UP
Lgals3	1.08646	9.50799	55.9082	0	0	1467.97	UP
Calm4	1.04233	8.12007	18.2844	3.14e-74	1.78e-72	157.408	UP
Krt10	0.989307	8.04266	24.0079	5e-126	4.94e-124	276.351	UP
Pycard	0.8886	8.07987	31.7619	2.44e-217	5.39e-215	486.288	UP
Spink5	0.883547	7.83461	31.3409	9e-212	1.84e-209	473.056	UP
Krt7	0.840036	8.43423	49.849	0	0	1178.97	UP
4631405K08Rik	0.800462	8.03349	62.6315	0	0	1820.69	UP
Krtdap	0.773637	9.42205	27.7637	2.85e-167	4.19e-165	371.542	UP
Atp1b3	0.763808	8.98029	42.2465	0	0	854.815	UP
Lypd3	0.703869	8.1634	31.6573	5.98e-216	1.28e-213	483.13	UP
Cyb5a	0.701276	8.57113	43.3469	0	0	898.941	UP
Chmp2a	0.698571	8.22848	53.299	0	0	1340.61	UP
Emp2	0.692321	8.10664	53.1801	0	0	1334.98	UP
Krt6b	0.688226	8.17475	14.627	2.91e-48	1.07e-46	97.8656	UP
Dapl1	0.685034	7.95771	23.7081	5.58e-123	5.31e-121	269.214	UP
Atpif1	0.681725	9.72372	41.4118	0	0	821.968	UP
Hspb1	0.681504	9.65822	34.0965	1.89e-249	5.27e-247	560.298	UP
Smdt1	0.6721	8.02946	55.6314	0	0	1454.96	UP
Ckmt1	0.663719	8.18313	45.4478	0	0	985.82	UP
Sprr2a3	0.660894	8.18822	31.7281	6.86e-217	1.5e-214	485.343	UP
Aldh3a1	0.645083	7.69814	38.2459	1.26915046538329e-311	4.69347706479558e-309	702.292	UP
Uqcc2	0.624532	8.25589	42.6599	0	0	871.398	UP
Ralbp1	0.623792	8.22927	44.1762	0	0	932.854	UP
Coa3	0.614524	8.11608	47.7338	0	0	1084.27	UP
Fabp5	0.601055	10.2209	21.2938	8.79e-100	6.69e-98	216.633	UP
Ndufa8	0.590697	8.14128	45.0977	0	0	971.122	UP
Mif	0.585519	10.4657	37.074	2.07e-293	7e-291	661.229	UP
Gclm	0.585067	8.13305	40.7726	0	0	797.514	UP
Ndufc1	0.546745	8.78266	33.6016	1.81e-242	4.77e-240	544.307	NOT
Rexo2	0.543638	8.13731	40.7097	0	0	795.136	NOT
Gltp	0.531485	7.92796	35.0894	9.75e-264	2.96e-261	592.667	NOT
Gsta1	0.53036	7.67393	32.7937	2.84e-231	6.8e-229	517.206	NOT
Sf3b6	0.525308	8.15848	40.0159	0	0	768.762	NOT
Tmem45a	0.508607	7.80725	21.068	9.8e-98	7.27e-96	210.751	NOT
Fam213a	0.503371	8.43117	27.0159	1.32e-158	1.82e-156	351.604	NOT
Naa38	0.502037	7.95697	41.7516	0	0	835.285	NOT
Cldnd1	0.500182	8.22107	35.9312	3.83e-276	1.23e-273	621.727	NOT
Paip2	0.49785	8.12594	30.5688	9.64e-202	1.8e-199	450.668	NOT
Aqp3	0.478627	8.41951	27.3992	5.09e-163	7.25e-161	361.739	NOT
Il1r2	0.473044	7.62416	38.9902	1.97626258336499e-323	8.20643037742311e-321	729.166	NOT
Prdx5	0.469116	8.15523	30.8742	1.11e-205	2.18e-203	459.695	NOT
Ifitm1	0.459728	7.4897	38.2896	2.5955504763989e-312	9.75102994847762e-310	702.934	NOT
Slurp1	0.456622	7.44494	49.5102	0	0	1161.76	NOT
S100a16	0.455507	9.05205	25.6714	1.35e-143	1.65e-141	317.168	NOT
Dbi	0.453898	8.80247	26.8478	1.08e-156	1.48e-154	347.237	NOT
Avpi1	0.453437	8.50807	27.935	2.75e-169	4.15e-167	376.156	NOT
Sprr1b	0.448184	7.56637	34.5716	3.07e-256	8.86e-254	574.124	NOT
Fam162a	0.438711	10.236	20.0133	1.89e-88	1.25e-86	190.645	NOT
Cox6a1	0.435578	9.43763	25.9929	4.06e-147	5.28e-145	325.264	NOT
2410015M20Rik	0.434567	8.12133	33.4986	5.01e-241	1.29e-238	540.935	NOT
Rab11a	0.43005	8.47415	26.796	4.21e-156	5.72e-154	345.86	NOT
Csta1	0.414548	7.85204	18.1538	3.31e-73	1.83e-71	154.499	NOT
Krt14	0.413514	12.8386	22.8417	2.21e-114	1.89e-112	250.137	NOT
Tkt	0.412509	8.23182	28.7441	5.77e-179	9.29e-177	398.346	NOT
Gpnmb	0.403141	8.2451	21.0829	7.19e-98	5.35e-96	212.058	NOT
Cnfn	0.400699	7.48323	33.3943	1.43e-239	3.64e-237	535.548	NOT
Cops6	0.39483	8.13315	30.1426	2.64e-196	4.76e-194	438.134	NOT
Adh7	0.391104	7.41284	42.9271	0	0	880.102	NOT
Tspan3	0.381255	8.2391	25.1367	7.97e-138	9.29e-136	303.818	NOT
Etfa	0.372157	8.41584	24.4378	1.85e-130	1.92e-128	286.909	NOT
Rab25	0.370335	7.81918	26.724	2.76e-155	3.73e-153	342.902	NOT
Gm94	0.368532	7.50299	39.1341	0	0	733.924	NOT
Slc25a5	0.367511	11.1422	23.2056	5.9e-118	5.35e-116	258.338	NOT
Ndufb5	0.36565	8.35104	24.1667	1.18e-127	1.18e-125	280.501	NOT
Cox14	0.362367	7.9018	27.7613	3.04e-167	4.44e-165	370.837	NOT
Cdc123	0.361686	8.04889	26.5597	1.97e-153	2.63e-151	339.478	NOT
Uqcr11	0.361427	9.19719	21.5869	1.8e-102	1.41e-100	222.774	NOT
Upk3bl	0.361418	7.49277	37.8503	2.03e-305	7.29e-303	687.082	NOT
Hes1	0.352471	9.26652	16.7097	2.31e-62	1.06e-60	130.795	NOT
Sprr2f	0.351672	7.75673	18.1685	2.54e-73	1.4e-71	154.299	NOT
Uchl3	0.351144	8.40883	22.0182	1.71e-106	1.38e-104	231.927	NOT
Perp	0.345527	10.2343	20.3372	2.97e-91	2.04e-89	197.073	NOT
Prr13	0.337732	8.36614	21.2508	2.16e-99	1.63e-97	215.582	NOT
Fxyd3	0.335859	8.97298	18.3207	1.62e-74	9.23e-73	158.631	NOT
Gstm1	0.335445	7.54794	29.4654	8.19e-188	1.4e-185	416.702	NOT
Golgb1	0.332813	7.85933	23.3102	5.42e-119	4.99e-117	259.82	NOT
Rnh1	0.329664	8.03935	19.9298	9.77e-88	6.43e-86	188.344	NOT
Atp5o	0.323605	9.29478	19.339	9.31e-83	5.77e-81	177.554	NOT
Gpx2	0.32155	8.68539	15.2601	2.35e-52	9.23e-51	107.812	NOT
Ndufb6	0.315581	8.32198	20.7494	6.99e-95	4.99e-93	205.246	NOT
Lgals7	0.312607	10.8917	13.0694	6.49e-39	2e-37	77.2068	NOT
Malat1	0.312445	12.8853	17.4525	7.86e-68	3.95e-66	143.438	NOT
Cox6b1	0.311456	9.83673	19.677	1.37e-85	8.79e-84	184.069	NOT
Gm28438	0.308968	8.05121	27.1459	4.25e-160	5.92e-158	354.733	NOT
Vamp8	0.304106	8.32215	20.2093	3.84e-90	2.61e-88	194.367	NOT
Park7	0.299958	8.64339	18.6232	6.42e-77	3.81e-75	164.108	NOT
Mdh1	0.299626	8.41943	19.2927	2.25e-82	1.39e-80	176.511	NOT
Lamtor2	0.29536	8.22942	20.4736	1.91e-92	1.33e-90	199.602	NOT
Ly6g6c	0.29361	7.35923	30.3649	3.92e-199	7.26e-197	442.3	NOT
Rn7sk	0.293427	7.56028	14.988	1.41e-50	5.45e-49	101.727	NOT
Car2	0.285928	7.6956	18.5656	1.85e-76	1.09e-74	161.393	NOT
Pgd	0.285437	7.71321	25.7162	4.4e-144	5.42e-142	316.77	NOT
Trim29	0.285388	7.848	23.0145	4.52e-116	3.96e-114	252.843	NOT
Spop	0.284692	7.99883	22.2709	6.97e-109	5.71e-107	236.897	NOT
C1d	0.284608	7.79821	13.3235	2.28e-40	7.27e-39	79.3727	NOT
Cysrt1	0.282447	7.57835	25.0374	9.11e-137	1.05e-134	299.373	NOT
Nqo1	0.28107	7.53134	29.7393	3.17e-191	5.6e-189	424.469	NOT
Gm3776	0.278528	7.49594	28.4606	1.52e-175	2.4e-173	388.306	NOT
Pa2g4	0.275984	8.47724	17.066	5.88e-65	2.82e-63	136.655	NOT
Laptm4a	0.271673	8.83801	17.1125	2.67e-65	1.29e-63	137.491	NOT
Nupr1	0.270043	8.35675	13.0611	7.23e-39	2.22e-37	76.8517	NOT
Prdx2	0.267882	8.77015	16.2726	2.98e-59	1.3e-57	123.624	NOT
Ndufv3	0.266688	8.30527	17.2547	2.37e-66	1.16e-64	139.789	NOT
Ndufa5	0.266484	8.55919	16.259	3.72e-59	1.61e-57	123.373	NOT
Hcfc1r1	0.263784	7.90681	19.7836	1.72e-86	1.11e-84	185.064	NOT
Fgfbp1	0.262907	8.01572	15.2029	5.59e-52	2.19e-50	106.222	NOT
Prdx1	0.261826	10.4729	16.7403	1.39e-62	6.43e-61	131.36	NOT
Gabarap	0.260342	8.09241	16.3843	4.87e-60	2.15e-58	125.129	NOT
Sdhb	0.259615	7.95843	20.9426	1.32e-96	9.64e-95	208.689	NOT
Gstp1	0.258692	8.78262	14.6917	1.13e-48	4.22e-47	99.3957	NOT
Sptssb	0.257484	7.44126	25.6729	1.31e-143	1.6e-141	314.788	NOT
Atp5d	0.25714	8.51248	16.2895	2.27e-59	9.89e-58	123.856	NOT
Atp5f1	0.256145	8.75053	15.5431	3.07e-54	1.25e-52	112.14	NOT
Glo1	0.255796	8.08816	12.2743	1.54e-34	4.2e-33	66.7967	NOT
Mt4	0.254965	7.27173	27.5129	2.43e-164	3.49e-162	362.133	NOT
Cycs	0.253113	8.79839	14.8417	1.24e-49	4.72e-48	101.593	NOT
Arpc1a	0.249522	8.17608	15.4155	2.19e-53	8.82e-52	110.003	NOT
Dpy30	0.248797	7.81683	15.4591	1.12e-53	4.54e-52	109.802	NOT
Atp6v1d	0.248352	7.88711	21.2784	1.21e-99	9.16e-98	215.201	NOT
Chd3	0.248194	7.47587	23.9253	3.49e-125	3.4e-123	272.571	NOT
Atp5g1	0.247872	8.87116	14.3579	1.42e-46	5.08e-45	94.6021	NOT
Ndufs2	0.24724	7.89203	19.3085	1.67e-82	1.03e-80	176.087	NOT
H60c	0.246889	7.60019	26.8894	3.65e-157	5.02e-155	346.37	NOT
Psmd11	0.24645	8.05752	18.2022	1.38e-73	7.78e-72	156.061	NOT
Tecr	0.24185	7.8837	20.252	1.64e-90	1.12e-88	194.354	NOT
Ndufb9	0.241133	8.45706	15.4738	8.94e-54	3.64e-52	111.027	NOT
Gstm2	0.240943	7.2918	25.7423	2.28e-144	2.83e-142	316.293	NOT
Pinlyp	0.240712	7.4234	32.4159	4.01e-226	9.31e-224	504.483	NOT
Cyp2f2	0.237187	7.24854	22.4989	4.61e-111	3.85e-109	239.63	NOT
Ociad2	0.237084	8.17798	15.2687	2.06e-52	8.12e-51	107.747	NOT
Mall	0.236721	7.55617	24.5218	2.47e-131	2.64e-129	286.812	NOT
Barx2	0.233547	7.71705	24.2539	1.49e-128	1.51e-126	281.043	NOT
Ptn	0.233053	7.47819	17.7735	2.88e-70	1.51e-68	146.481	NOT
Crabp2	0.231842	7.40548	28.2682	3.05e-173	4.78e-171	382.835	NOT
Cox5a	0.229284	9.06871	13.7391	8.29e-43	2.79e-41	86.0068	NOT
Ehf	0.228968	8.89137	12.0805	1.64e-33	4.26e-32	64.733	NOT
Fundc2	0.227911	7.68082	13.2659	4.89e-40	1.55e-38	77.9598	NOT
Ddx18	0.227784	7.68295	12.0212	3.35e-33	8.63e-32	62.468	NOT
Klk10	0.227532	7.36921	24.1738	9.95e-128	1.01e-125	278.164	NOT
Anxa8	0.227504	8.8226	12.2723	1.58e-34	4.29e-33	67.0452	NOT
Pdrg1	0.226858	7.47475	19.4825	5.93e-84	3.72e-82	177.938	NOT
Anp32a	0.2267	8.02688	17.8129	1.44e-70	7.59e-69	149.075	NOT
Dsc2	0.225936	7.61796	21.1555	1.59e-98	1.19e-96	211.617	NOT
Ifi27	0.22439	7.58073	17.3057	9.87e-67	4.88e-65	138.645	NOT
Pnisr	0.222714	7.59935	8.21992	2.13e-16	2.81e-15	24.2231	NOT
Mal	0.222139	7.50342	18.8494	9.66e-79	5.82e-77	165.89	NOT
Uqcrb	0.221002	9.15832	13.4062	7.55e-41	2.43e-39	81.5339	NOT
4833423E24Rik	0.220501	7.55412	25.0344	9.79e-137	1.12e-134	299.224	NOT
H2afv	0.219609	7.85487	9.80575	1.16e-22	2.09e-21	39.1882	NOT
Uqcrh	0.219595	9.29079	13.1984	1.19e-39	3.73e-38	78.8033	NOT
Tmprss11a	0.219235	7.2953	28.4755	1.01e-175	1.61e-173	388.346	NOT
Rgs12	0.219038	7.71446	8.51024	1.83e-17	2.56e-16	26.961	NOT
Vsnl1	0.215512	7.44463	23.2873	9.15e-119	8.39e-117	257.705	NOT
Nfe2l2	0.214421	8.21127	14.3182	2.5e-46	8.93e-45	93.8259	NOT
Kyat1	0.213601	7.33943	28.0231	2.5e-170	3.87e-168	376.03	NOT
Dsp	0.212236	9.60194	10.6908	1.27e-26	2.66e-25	49.0767	NOT
Guca2a	0.210808	7.23089	23.169	1.36e-117	1.23e-115	254.646	NOT
S100g	0.210729	7.24387	21.3872	1.23e-100	9.54e-99	215.671	NOT
Ndufa11	0.209646	8.1464	14.1846	1.67e-45	5.89e-44	91.9009	NOT
Id1	0.208887	7.47768	15.521	4.32e-54	1.76e-52	109.431	NOT
Krt6a	0.207869	10.4464	8.80366	1.4e-18	2.1e-17	30.828	NOT
Eci1	0.207142	7.36999	21.3818	1.38e-100	1.06e-98	215.819	NOT
Hspe1	0.206868	8.71797	11.9645	6.62e-33	1.68e-31	63.3264	NOT
2610001J05Rik	0.206599	7.81272	18.0164	3.89e-72	2.1e-70	151.78	NOT
Pdcd4	0.206048	7.57022	16.174	1.46e-58	6.28e-57	119.914	NOT
Cox6c	0.205844	9.85051	12.9195	4.54e-38	1.38e-36	75.2282	NOT
Uqcrc1	0.205056	8.88117	11.8232	3.57e-32	8.91e-31	61.6788	NOT
Meis2	0.202343	7.46148	18.1703	2.46e-73	1.36e-71	153.524	NOT
Ces1h	0.201561	7.27318	27.3802	8.44e-163	1.2e-160	358.585	NOT
Cox7b	0.201492	8.87473	12.2725	1.58e-34	4.29e-33	67.0559	NOT
Ephx1	0.201316	7.32641	25.8214	3.11e-145	3.96e-143	318.316	NOT
Sf3b5	0.200918	7.74843	6.63636	3.28e-11	3.02e-10	13.0077	NOT
Usp16	0.200071	7.58533	12.4551	1.65e-35	4.64e-34	67.3961	NOT
Eef1g	0.199435	9.74277	12.4526	1.7e-35	4.79e-34	69.3428	NOT
Il33	0.198891	7.58097	15.247	2.86e-52	1.12e-50	105.343	NOT
Lmna	0.198842	8.48579	12.166	5.81e-34	1.54e-32	65.6978	NOT
Tmprss11b	0.197765	7.60073	18.8008	2.39e-78	1.43e-76	165.217	NOT
Ndufa10	0.195881	8.00647	14.0371	1.33e-44	4.64e-43	89.4633	NOT
Jup	0.195672	8.40203	11.6786	1.95e-31	4.75e-30	59.9034	NOT
Cacybp	0.19494	8.13375	12.7673	3.21e-37	9.53e-36	72.9371	NOT
Glul	0.194887	7.78363	14.5998	4.32e-48	1.59e-46	96.554	NOT
Clip4	0.194568	7.45306	19.9543	6.04e-88	3.98e-86	186.948	NOT
Hbb-bs	0.19416	7.18265	22.8571	1.57e-114	1.34e-112	247.543	NOT
Atp5e	0.192991	8.89023	11.8281	3.36e-32	8.43e-31	61.7373	NOT
Fbp2	0.192891	7.2752	25.4193	7.36e-141	8.84e-139	308.159	NOT
Ndufa3	0.192834	8.77207	11.8311	3.25e-32	8.14e-31	61.7569	NOT
Ndufb11	0.192432	8.3427	12.5288	6.56e-36	1.87e-34	70.0144	NOT
Hnrnpr	0.191928	7.62521	12.7585	3.59e-37	1.06e-35	71.1962	NOT
Rdh12	0.191022	7.31135	25.5686	1.78e-142	2.16e-140	311.934	NOT
Fam25c	0.190653	7.33807	24.8373	1.21e-134	1.31e-132	293.973	NOT
Gpx1	0.190642	10.4354	10.4813	1.18e-25	2.38e-24	46.9223	NOT
Med28	0.189861	7.83386	12.2423	2.29e-34	6.14e-33	65.6668	NOT
Smim7	0.188803	7.70254	12.4705	1.36e-35	3.84e-34	67.8385	NOT
Ifi27l2a	0.188644	7.23001	17.9047	2.83e-71	1.52e-69	148.273	NOT
Ndufs8	0.18789	7.73899	15.5022	5.77e-54	2.35e-52	109.9	NOT
Rbx1	0.187141	9.13002	11.603	4.72e-31	1.13e-29	59.146	NOT
S100a14	0.186347	8.6044	10.9745	5.82e-28	1.29e-26	52.0166	NOT
Lamtor5	0.186165	7.83491	12.2527	2.01e-34	5.44e-33	65.7096	NOT
Flg	0.185377	7.28662	21.9121	1.7e-105	1.36e-103	226.888	NOT
Txndc9	0.185196	7.98119	14.6812	1.32e-48	4.91e-47	98.4804	NOT
Wwp1	0.183539	7.79168	11.821	3.66e-32	9.13e-31	60.4125	NOT
Slc25a17	0.182689	7.87675	13.9562	4.12e-44	1.42e-42	87.8069	NOT
Atp5k	0.182401	9.10226	10.7002	1.15e-26	2.41e-25	49.1349	NOT
Mak16	0.181648	7.65362	10.2387	1.48e-24	2.88e-23	42.5916	NOT
Cox5b	0.181468	9.15219	10.9628	6.61e-28	1.46e-26	51.9684	NOT
Nono	0.18141	7.82538	12.1096	1.15e-33	3.01e-32	64.0029	NOT
Krt16	0.181354	8.27814	9.3993	5.92e-21	9.89e-20	35.745	NOT
Ppia	0.181152	11.3734	12.7887	2.44e-37	7.27e-36	73.628	NOT
Sptbn1	0.180839	7.63849	6.99762	2.67e-12	2.68e-11	15.0462	NOT
Atp6v0e	0.180396	8.80698	11.0951	1.53e-28	3.42e-27	53.3774	NOT
Ndufb4	0.178276	7.89914	12.4259	2.37e-35	6.65e-34	68.0016	NOT
Cdh13	0.177492	7.73162	9.65513	5.08e-22	8.91e-21	37.0231	NOT
Ssbp2	0.177453	7.41851	16.327	1.24e-59	5.44e-58	121.95	NOT
Trappc4	0.176872	7.75055	5.46139	4.77e-08	3.23e-07	5.90042	NOT
Lamtor4	0.176711	7.67285	13.2889	3.6e-40	1.14e-38	78.0691	NOT
Dcxr	0.176264	7.33514	20.3704	1.52e-91	1.05e-89	194.95	NOT
Ech1	0.176237	7.62052	17.3839	2.57e-67	1.28e-65	139.972	NOT
Dynll1	0.175555	8.88662	10.1269	4.64e-24	8.85e-23	43.1693	NOT
Phlda3	0.17553	7.91975	13.6843	1.75e-42	5.85e-41	84.4194	NOT
Egr1	0.175289	7.57874	3.31931	0.00090362	0.00317405	-3.56033	NOT
Rabac1	0.175114	7.84505	11.3861	5.75e-30	1.34e-28	55.5963	NOT
Ahnak	0.173061	9.8412	8.05328	8.39e-16	1.07e-14	24.4939	NOT
Wnt16	0.172353	7.20552	23.7154	4.71e-123	4.49e-121	267.155	NOT
Cul1	0.172038	7.64243	9.88475	5.31e-23	9.68e-22	39.0137	NOT
Mgst1	0.17203	7.62163	9.06716	1.3e-19	2.06e-18	31.1381	NOT
Serpine2	0.171863	7.38846	19.6785	1.33e-85	8.56e-84	181.417	NOT
Cdkn1a	0.171268	8.45696	8.6587	5.04e-18	7.26e-17	29.3584	NOT
Sugt1	0.17111	7.75703	7.92032	2.46e-15	3.04e-14	22.146	NOT
Dnajc7	0.17056	7.71133	8.98466	2.76e-19	4.29e-18	30.7945	NOT
Rin2	0.169848	7.57905	10.4479	1.68e-25	3.37e-24	44.486	NOT
Psapl1	0.169112	7.37142	24.5014	4.03e-131	4.24e-129	285.94	NOT
Serpinb3a	0.168469	7.27489	19.3304	1.1e-82	6.78e-81	174.47	NOT
Os9	0.168462	7.65111	11.2692	2.17e-29	5e-28	53.4064	NOT
Calm1	0.168423	11.2135	11.6584	2.48e-31	5.99e-30	59.9068	NOT
Arpc2	0.168176	10.827	12.0053	4.06e-33	1.04e-31	63.9662	NOT
Sprr3	0.168152	7.26058	17.7559	3.93e-70	2.05e-68	145.642	NOT
Atp5h	0.167876	9.06493	9.98691	1.91e-23	3.54e-22	41.7921	NOT
Atp5c1	0.167756	9.0671	9.93401	3.25e-23	5.98e-22	41.2681	NOT
Stip1	0.167473	7.9698	8.59153	9.04e-18	1.29e-16	28.3046	NOT
Ndufs6	0.167461	8.83461	10.117	5.13e-24	9.76e-23	43.064	NOT
Swi5	0.167297	8.62556	10.5588	5.21e-26	1.07e-24	47.5741	NOT
Exosc7	0.167038	7.71032	15.5741	1.9e-54	7.77e-53	110.83	NOT
Ezr	0.166882	7.98555	8.72432	2.83e-18	4.15e-17	29.4733	NOT
Nccrp1	0.166458	7.31369	18.5241	3.97e-76	2.31e-74	159.492	NOT
Rbp2	0.164078	7.42758	19.4251	1.79e-83	1.12e-81	176.551	NOT
Pcm1	0.164012	7.50618	15.1744	8.6e-52	3.36e-50	104.208	NOT
Ssna1	0.163283	7.70167	11.6919	1.67e-31	4.08e-30	58.4237	NOT
Tsc22d1	0.162927	7.68188	5.02084	5.18e-07	3.08e-06	3.3586	NOT
Rnf7	0.16201	7.88805	12.5287	6.56e-36	1.87e-34	69.1785	NOT
Atxn10	0.161483	7.59362	11.489	1.77e-30	4.18e-29	55.75	NOT
Psmb5	0.16116	7.95594	7.88959	3.15e-15	3.86e-14	22.5257	NOT
Usp15	0.16054	7.51944	13.4285	5.59e-41	1.81e-39	79.5493	NOT
Tspan31	0.160379	7.67037	9.12166	7.91e-20	1.26e-18	31.9156	NOT
Psenen	0.159631	7.85536	12.6493	1.44e-36	4.19e-35	70.5692	NOT
Cox20	0.159576	7.68832	15.0746	3.87e-51	1.5e-49	103.168	NOT
Polr2e	0.159558	7.6393	12.3833	4.02e-35	1.12e-33	66.4144	NOT
Capg	0.158603	9.07799	8.90613	5.61e-19	8.59e-18	31.6305	NOT
Acaa2	0.157266	7.52955	14.8044	2.16e-49	8.16e-48	98.6421	NOT
Tmem45a2	0.156214	7.18442	21.3504	2.68e-100	2.05e-98	214.854	NOT
Cnpy2	0.156011	7.57312	11.0987	1.47e-28	3.29e-27	51.2668	NOT
Teddm3	0.155497	7.53365	16.3479	8.8e-60	3.88e-58	122.386	NOT
Arl6ip1	0.155423	8.27323	8.63687	6.09e-18	8.75e-17	29.1263	NOT
Cox4i1	0.154637	9.96289	9.82008	1.01e-22	1.82e-21	40.2211	NOT
Hspa5	0.15409	9.82563	8.33304	8.25e-17	1.11e-15	26.7767	NOT
Ivl	0.153899	7.58879	12.9559	2.84e-38	8.63e-37	73.4186	NOT
Ash1l	0.153407	7.61463	6.70969	1.99e-11	1.87e-10	12.8851	NOT
Mgst2	0.153122	7.44892	15.0896	3.09e-51	1.2e-49	102.686	NOT
Mettl7a1	0.152452	7.26653	20.4109	6.75e-92	4.69e-90	195.649	NOT
Slc14a1	0.151983	7.25731	17.8216	1.24e-70	6.53e-69	146.864	NOT
Gm16286	0.15175	7.65166	4.93099	8.23e-07	4.77e-06	2.86136	NOT
Padi4	0.151613	7.21975	19.1524	3.25e-81	1.97e-79	171.1	NOT
B230219D22Rik	0.151302	7.59263	7.51827	5.73e-14	6.51e-13	18.4068	NOT
Mfge8	0.151054	7.70949	8.42401	3.82e-17	5.25e-16	25.836	NOT
Hexim1	0.150994	7.36695	15.9752	3.51e-57	1.49e-55	116.212	NOT
Mgst3	0.150382	7.75399	14.6352	2.58e-48	9.55e-47	96.9198	NOT
Ccdc47	0.150346	7.77545	12.155	6.64e-34	1.76e-32	64.1973	NOT
Aknad1	0.148852	7.52364	15.7779	7.9e-56	3.31e-54	113.377	NOT
Id3	0.148561	7.40173	8.00785	1.21e-15	1.54e-14	21.6727	NOT
Dars	0.147298	7.516	10.1076	5.65e-24	1.07e-22	40.8516	NOT
Rab11b	0.14696	7.51101	9.55308	1.36e-21	2.34e-20	35.4448	NOT
Dbnl	0.146897	7.45898	16.7327	1.58e-62	7.27e-61	128.602	NOT
Chchd3	0.146424	7.58242	10.2847	9.18e-25	1.8e-23	42.7139	NOT
Slitrk6	0.145751	7.39685	10.1276	4.61e-24	8.8e-23	40.7284	NOT
Ndufa12	0.145727	9.02046	8.62183	6.95e-18	9.94e-17	29.1436	NOT
Sar1b	0.144572	7.57368	10.7252	8.79e-27	1.87e-25	47.2523	NOT
Hsph1	0.144124	7.37037	13.8911	1.02e-43	3.49e-42	85.4413	NOT
Glrx5	0.143432	7.71634	5.58361	2.38e-08	1.67e-07	6.3734	NOT
Nktr	0.143403	7.62548	5.73174	1e-08	7.34e-08	6.91179	NOT
Wdr61	0.143274	8.82695	8.49222	2.13e-17	2.97e-16	28.0131	NOT
Skint3	0.143239	7.29575	18.2005	1.43e-73	8.01e-72	153.626	NOT
Atp6v1a	0.143141	7.85448	11.2638	2.31e-29	5.29e-28	53.9549	NOT
Serpinb5	0.14313	9.11679	8.24132	1.78e-16	2.36e-15	25.9591	NOT
Tor1aip2	0.142738	7.57146	7.14652	9.13e-13	9.51e-12	15.7717	NOT
Sucla2	0.142595	7.63915	7.67906	1.66e-14	1.95e-13	19.6413	NOT
Rnpep	0.142293	7.38817	15.3881	3.33e-53	1.34e-51	107.121	NOT
Ar	0.142283	7.28329	15.3864	3.42e-53	1.37e-51	106.924	NOT
Igfbp2	0.142269	7.25015	17.0067	1.6e-64	7.6e-63	132.797	NOT
Naxd	0.141822	7.41052	12.531	6.37e-36	1.82e-34	67.6424	NOT
Usmg5	0.141809	9.27747	8.53093	1.53e-17	2.15e-16	28.3954	NOT
Ndufa7	0.141633	8.73768	8.6871	3.93e-18	5.71e-17	29.6664	NOT
Snx4	0.141567	7.69306	6.02747	1.69e-09	1.34e-08	8.79948	NOT
Hspa4l	0.141534	7.58544	10.0993	6.15e-24	1.16e-22	40.8641	NOT
Duoxa1	0.141424	7.43626	16.0714	7.57e-58	3.23e-56	117.805	NOT
Hadh	0.141376	7.47601	13.2112	1.01e-39	3.16e-38	76.48	NOT
Fosl2	0.141016	7.4643	9.41367	5.16e-21	8.64e-20	34.0331	NOT
2810004N23Rik	0.140736	7.66144	10.2595	1.19e-24	2.33e-23	42.5912	NOT
Slc6a6	0.140502	7.6309	6.61189	3.87e-11	3.54e-10	12.1121	NOT
Hoxa9	0.140198	7.29733	15.409	2.42e-53	9.74e-52	107.316	NOT
Srpk2	0.13919	7.68899	8.44711	3.14e-17	4.34e-16	25.9185	NOT
Eif2a	0.138916	7.48444	8.70163	3.46e-18	5.04e-17	27.6749	NOT
Smim11	0.138684	7.52966	8.49525	2.08e-17	2.9e-16	25.9396	NOT
Spcs2	0.138599	8.65177	8.48467	2.27e-17	3.17e-16	27.9209	NOT
Slc3a2	0.138492	7.69377	5.95913	2.57e-09	2e-08	8.31887	NOT
Kpna4	0.137119	7.6033	7.21569	5.51e-13	5.84e-12	16.2617	NOT
Cbx3	0.137087	7.69727	3.71674	0.000202218	0.000801424	-2.08738	NOT
Ccdc3	0.136884	7.25134	14.7548	4.47e-49	1.68e-47	97.4539	NOT
Akap9	0.136743	7.67638	10.7124	1.01e-26	2.13e-25	47.4039	NOT
Nfu1	0.136642	7.51127	11.482	1.91e-30	4.52e-29	55.3635	NOT
Pigp	0.136569	7.4284	11.0835	1.74e-28	3.88e-27	50.7507	NOT
Commd6	0.136258	7.75014	7.86175	3.93e-15	4.79e-14	21.4281	NOT
Rsrc2	0.136091	7.54281	9.22841	2.94e-20	4.79e-19	32.4549	NOT
Phb	0.135753	7.79586	6.83832	8.19e-12	7.91e-11	14.2909	NOT
Gmps	0.135745	7.6989	3.40797	0.00065545	0.00236482	-3.13062	NOT
Gm16136	0.134492	7.40242	14.1785	1.82e-45	6.41e-44	89.3823	NOT
Asph	0.134311	7.47726	11.2255	3.55e-29	8.06e-28	52.4057	NOT
Dsg2	0.134089	7.44187	7.96955	1.66e-15	2.07e-14	21.5376	NOT
Parl	0.134027	7.45068	12.8165	1.71e-37	5.13e-36	71.2796	NOT
Fxyd4	0.133974	7.50245	11.9457	8.29e-33	2.1e-31	60.582	NOT
Gtf2f1	0.133948	7.84868	6.04242	1.54e-09	1.23e-08	9.44656	NOT
Klk13	0.133915	7.23721	17.3666	3.46e-67	1.72e-65	138.853	NOT
Sema5a	0.133469	7.33211	11.8191	3.74e-32	9.33e-31	58.9075	NOT
Edf1	0.133391	8.14261	9.36532	8.16e-21	1.36e-19	35.403	NOT
Cetn3	0.133301	7.86284	9.76705	1.7e-22	3.04e-21	38.5412	NOT
Atp6ap1	0.133123	7.59785	10.912	1.16e-27	2.53e-26	49.2611	NOT
Eif4a2	0.132957	7.55665	9.07413	1.22e-19	1.93e-18	30.9787	NOT
Cbx5	0.132775	7.61447	6.15957	7.4e-10	6.07e-09	9.30797	NOT
Bax	0.132667	7.62509	9.80655	1.15e-22	2.08e-21	37.9454	NOT
Oxct1	0.132125	7.67221	12.1805	4.86e-34	1.3e-32	63.9281	NOT
Ift20	0.132091	7.63097	8.24693	1.7e-16	2.25e-15	24.0322	NOT
Ankrd11	0.131376	7.56528	3.93871	8.21e-05	0.000349743	-1.5695	NOT
Reep5	0.131045	8.15841	8.73938	2.48e-18	3.65e-17	29.8619	NOT
Thoc7	0.130513	7.81445	4.54055	5.64e-06	2.9e-05	1.52179	NOT
Hmgcs1	0.130424	7.77988	12.2824	1.4e-34	3.81e-33	65.5702	NOT
Gap43	0.130395	7.17991	16.673	4.25e-62	1.94e-60	127.129	NOT
Atp6v1e1	0.130252	7.96151	10.1358	4.24e-24	8.11e-23	42.4392	NOT
Gsta2	0.13022	7.22546	18.4348	2.03e-75	1.17e-73	157.744	NOT
Polr2g	0.130166	7.70819	8.46674	2.65e-17	3.68e-16	26.1558	NOT
Sbsn	0.130083	7.25065	18.0953	9.46e-73	5.16e-71	151.662	NOT
Cyp51	0.129979	7.44834	14.7047	9.33e-49	3.5e-47	97.0295	NOT
Idh1	0.129154	7.83002	12.6421	1.57e-36	4.57e-35	70.2326	NOT
Ucp2	0.129147	7.44901	12.0085	3.9e-33	1e-31	61.3252	NOT
Ptgr1	0.128744	7.52493	13.0648	6.89e-39	2.12e-37	74.5766	NOT
Prpf19	0.12863	7.54781	8.74585	2.34e-18	3.45e-17	28.0764	NOT
Mier1	0.128522	7.52025	7.09973	1.28e-12	1.32e-11	15.2116	NOT
Apex1	0.128143	7.65315	6.70285	2.08e-11	1.95e-10	12.7343	NOT
2900026A02Rik	0.127878	7.27567	14.0725	8.12e-45	2.84e-43	87.7156	NOT
Fam104a	0.127808	7.62548	8.26215	1.5e-16	2e-15	24.1758	NOT
Polr2l	0.127396	7.84584	10.8195	3.17e-27	6.85e-26	49.1289	NOT
Sytl1	0.12721	7.22788	18.4826	8.49e-76	4.91e-74	158.625	NOT
Cops4	0.127016	7.50156	9.42122	4.81e-21	8.05e-20	34.0858	NOT
Id4	0.126727	7.29173	13.4825	2.71e-41	8.84e-40	79.6289	NOT
Utp11	0.125938	7.64877	9.3018	1.48e-20	2.44e-19	33.2866	NOT
Napa	0.125818	7.64043	6.0319	1.64e-09	1.3e-08	8.53402	NOT
Psmc3	0.124891	8.14246	7.11271	1.17e-12	1.21e-11	17.0439	NOT
Hebp2	0.124825	7.42171	14.401	7.65e-47	2.75e-45	92.5463	NOT
Clic1	0.124801	9.31405	7.6668	1.82e-14	2.14e-13	21.4274	NOT
Serbp1	0.124286	11.4539	9.33704	1.07e-20	1.76e-19	35.6941	NOT
Tmem109	0.123839	7.39935	13.2897	3.56e-40	1.13e-38	77.3005	NOT
Cct4	0.123746	8.51712	7.6263	2.5e-14	2.9e-13	21.0065	NOT
Arl3	0.123589	7.42557	10.7322	8.15e-27	1.73e-25	46.8709	NOT
Acp5	0.123459	7.59748	3.70168	0.000214605	0.000845416	-2.49663	NOT
1500011K16Rik	0.123433	7.40328	12.9122	4.99e-38	1.51e-36	72.373	NOT
Skp1a	0.123416	9.12265	7.55827	4.22e-14	4.82e-13	20.585	NOT
Eef1d	0.123201	8.19894	8.23124	1.94e-16	2.56e-15	25.6243	NOT
Fam96b	0.122631	7.48941	10.4786	1.22e-25	2.45e-24	44.3315	NOT
Tmprss11d	0.122482	7.29684	14.5083	1.63e-47	5.95e-46	93.8241	NOT
Psma1	0.122443	8.15569	6.71025	1.98e-11	1.86e-10	14.3129	NOT
Smarce1	0.122404	7.63831	5.9833	2.21e-09	1.73e-08	8.21094	NOT
Hba-a1	0.121669	7.13951	16.9489	4.25e-64	2.01e-62	131.686	NOT
Rrm1	0.121587	7.60804	7.07614	1.52e-12	1.56e-11	15.1517	NOT
Ttc3	0.121542	7.53461	7.73813	1.04e-14	1.24e-13	19.8421	NOT
Gsta3	0.121287	7.19365	16.299	1.95e-59	8.5e-58	121.051	NOT
Hspa8	0.121094	10.7086	7.60098	3.04e-14	3.51e-13	21.0204	NOT
Tmx1	0.120989	7.63526	6.33633	2.39e-10	2.05e-09	10.3541	NOT
Vav3	0.120833	7.33364	9.50112	2.24e-21	3.82e-20	34.4202	NOT
Ppfibp2	0.120693	7.34868	12.2602	1.83e-34	4.97e-33	64.1184	NOT
Ndufv1	0.120447	7.55441	8.66885	4.61e-18	6.67e-17	27.3478	NOT
Otub1	0.120195	7.39587	10.5507	5.67e-26	1.16e-24	44.9535	NOT
Mcts1	0.120061	7.50567	8.69134	3.78e-18	5.51e-17	27.497	NOT
Amd1	0.119985	7.83188	11.2435	2.9e-29	6.6e-28	53.7056	NOT
Stub1	0.119844	7.56435	10.878	1.68e-27	3.66e-26	48.7109	NOT
Wnt10a	0.119778	7.31717	10.8697	1.84e-27	3.99e-26	48.1651	NOT
Rab10	0.119771	8.38052	7.35512	1.96e-13	2.15e-12	18.9481	NOT
Tmc4	0.119324	7.4788	8.67458	4.38e-18	6.35e-17	27.2692	NOT
Fnta	0.119177	7.34544	12.1142	1.09e-33	2.85e-32	62.3983	NOT
Hmgn3	0.118995	7.7212	9.72393	2.6e-22	4.61e-21	37.3745	NOT
Hagh	0.118693	7.50556	10.6894	1.29e-26	2.7e-25	46.5956	NOT
Dgka	0.118517	7.30504	14.4638	3.1e-47	1.13e-45	93.2592	NOT
Gss	0.118391	7.34588	12.1342	8.54e-34	2.25e-32	62.6062	NOT
Ank	0.118295	7.32332	11.6065	4.54e-31	1.09e-29	56.4312	NOT
Pno1	0.118139	7.62266	6.82959	8.7e-12	8.38e-11	13.4178	NOT
Pafah1b2	0.117954	7.50589	7.39952	1.41e-13	1.56e-12	17.2815	NOT
Pigyl	0.117938	7.3579	10.7521	6.58e-27	1.41e-25	46.9508	NOT
Jagn1	0.117818	7.42235	10.9409	8.42e-28	1.85e-26	49.1293	NOT
Cops7a	0.117506	7.35295	12.5812	3.4e-36	9.78e-35	68.1158	NOT
0610009B22Rik	0.117453	7.41929	11.5581	7.96e-31	1.89e-29	55.9723	NOT
Pds5b	0.117022	7.35684	9.65816	4.93e-22	8.67e-21	35.8955	NOT
Txnl4a	0.117017	7.57112	7.88247	3.33e-15	4.07e-14	20.926	NOT
Ces2g	0.116884	7.64755	10.7521	6.58e-27	1.41e-25	47.5863	NOT
Mfap3l	0.116864	7.20093	15.8317	3.39e-56	1.43e-54	113.675	NOT
Lsm4	0.116824	7.81764	7.59322	3.22e-14	3.72e-13	19.5386	NOT
Fam32a	0.116707	7.56849	11.7841	5.66e-32	1.4e-30	58.8695	NOT
Pfdn5	0.116696	8.18924	7.28062	3.41e-13	3.67e-12	18.2775	NOT
Klf3	0.116635	7.62425	7.6653	1.84e-14	2.16e-13	19.4657	NOT
Lmo1	0.116202	7.47364	6.43092	1.29e-10	1.13e-09	10.4885	NOT
Chtf8	0.116106	7.31544	11.9556	7.37e-33	1.87e-31	60.4651	NOT
Tshz2	0.116068	7.38938	9.89602	4.75e-23	8.68e-22	38.2217	NOT
Oat	0.115981	7.49365	6.88084	6.08e-12	5.92e-11	13.5396	NOT
Ist1	0.11592	7.58144	6.82901	8.73e-12	8.41e-11	13.3438	NOT
Mtx2	0.115613	7.61953	5.63618	1.76e-08	1.25e-07	6.15147	NOT
Cript	0.115594	7.53775	6.81626	9.54e-12	9.17e-11	13.15	NOT
Akr1e1	0.115482	7.29248	12.6775	1.01e-36	2.94e-35	69.1811	NOT
Zfp36	0.11477	7.47733	4.3853	1.16e-05	5.73e-05	-0.293106	NOT
Gm6563	0.114737	7.56494	7.19567	6.38e-13	6.74e-12	15.7981	NOT
Uqcc3	0.114716	7.4488	9.60732	8.08e-22	1.4e-20	35.5572	NOT
Ccdc12	0.114621	7.43951	10.5245	7.49e-26	1.52e-24	44.6979	NOT
Atp5b	0.114505	9.44035	7.02771	2.15e-12	2.18e-11	16.7598	NOT
Hsdl2	0.114458	7.35991	12.8464	1.17e-37	3.51e-36	71.4522	NOT
Lancl1	0.114347	7.4852	9.76423	1.75e-22	3.12e-21	37.1114	NOT
Babam2	0.114211	7.36934	11.3691	6.98e-30	1.62e-28	53.7038	NOT
Snx2	0.114073	7.61802	4.77315	1.82e-06	1e-05	1.81749	NOT
Rbm5	0.113371	7.4385	9.06163	1.37e-19	2.16e-18	30.522	NOT
Fdft1	0.113227	7.50016	11.6159	4.06e-31	9.74e-30	56.769	NOT
Rbp1	0.113166	7.29173	14.0247	1.59e-44	5.51e-43	87.008	NOT
Usp34	0.112664	7.69888	4.90686	9.31e-07	5.35e-06	2.67926	NOT
Psmd5	0.112467	7.30983	12.7892	2.43e-37	7.23e-36	70.6442	NOT
Rad23a	0.112466	7.38226	11.678	1.97e-31	4.78e-30	57.276	NOT
Ankrd12	0.112451	7.43655	9.11174	8.66e-20	1.38e-18	31.0149	NOT
Naxe	0.112442	7.49086	8.44807	3.11e-17	4.3e-16	25.3171	NOT
Prpf4b	0.112375	7.72041	3.59911	0.000319892	0.00122412	-2.5217	NOT
Slc26a2	0.112256	7.31636	12.5225	7.1e-36	2.01e-34	67.2925	NOT
Ahsa1	0.112252	7.68338	6.44744	1.16e-10	1.02e-09	11.0934	NOT
Ppp2r1b	0.112213	7.26554	12.3683	4.84e-35	1.34e-33	65.3744	NOT
Ddx3y	0.112084	7.2941	12.2637	1.76e-34	4.76e-33	64.1373	NOT
Taf12	0.11205	7.34422	11.1353	9.78e-29	2.2e-27	51.0802	NOT
Frg1	0.111665	7.8366	5.16959	2.36e-07	1.47e-06	4.52194	NOT
Il1f9	0.111638	7.64544	8.94033	4.13e-19	6.35e-18	29.8276	NOT
Hdhd2	0.111437	7.23121	13.9816	2.9e-44	9.99e-43	86.3936	NOT
Gas6	0.111027	7.26154	12.7171	6.08e-37	1.79e-35	69.6272	NOT
Nck1	0.110833	7.29783	11.6864	1.79e-31	4.35e-30	57.2269	NOT
Gtpbp4	0.110827	7.61079	5.0117	5.43e-07	3.22e-06	2.93465	NOT
Rcn1	0.110672	7.61138	9.50633	2.14e-21	3.63e-20	35.0071	NOT
Pdia3	0.110469	9.57971	6.61902	3.68e-11	3.38e-10	13.9915	NOT
Pitpnb	0.110337	7.59908	6.0929	1.12e-09	9.07e-09	8.74825	NOT
Phgdh	0.110315	7.49746	9.01397	2.12e-19	3.31e-18	30.1422	NOT
Map1lc3a	0.110295	7.38447	9.32623	1.18e-20	1.95e-19	32.7559	NOT
Psmb6	0.110116	9.07581	6.64773	3.03e-11	2.8e-10	14.1325	NOT
Eif2s3y	0.109891	7.31257	12.6215	2.04e-36	5.93e-35	68.5402	NOT
Nab1	0.109823	7.6626	4.72947	2.26e-06	1.22e-05	1.80859	NOT
Elovl1	0.109788	7.61024	9.73315	2.37e-22	4.22e-21	37.1143	NOT
Apip	0.109773	7.2563	11.7426	9.22e-32	2.27e-30	57.8112	NOT
Lrmp	0.109297	7.17545	17.0164	1.36e-64	6.48e-63	132.844	NOT
Vps26a	0.109159	7.45586	8.54406	1.36e-17	1.93e-16	26.0937	NOT
Srp19	0.109024	7.73848	5.61395	2e-08	1.41e-07	6.46816	NOT
Mpzl2	0.108903	7.53788	10.5508	5.67e-26	1.16e-24	45.1021	NOT
Naa35	0.108742	7.49645	7.89933	2.91e-15	3.58e-14	20.9392	NOT
Nfx1	0.108637	7.47622	6.97515	3.13e-12	3.11e-11	14.1313	NOT
Srp14	0.108583	7.82378	7.38125	1.61e-13	1.78e-12	17.9396	NOT
Zfand6	0.108005	7.65281	5.71748	1.09e-08	7.94e-08	6.64244	NOT
Bphl	0.107488	7.23769	12.592	2.96e-36	8.56e-35	68.0415	NOT
Wdr18	0.10728	7.40241	10.1241	4.77e-24	9.1e-23	40.5055	NOT
Zbtb11	0.107279	7.31163	10.0775	7.66e-24	1.44e-22	39.8791	NOT
Krt19	0.107257	7.58434	5.89342	3.83e-09	2.93e-08	7.21253	NOT
Srsf10	0.107254	7.69167	5.86573	4.52e-09	3.44e-08	7.63568	NOT
Arl6ip5	0.107205	7.37735	10.7375	7.7e-27	1.64e-25	46.769	NOT
Ccnl2	0.107144	7.52578	5.98079	2.25e-09	1.76e-08	7.92686	NOT
Fzd6	0.107103	7.3975	9.7904	1.35e-22	2.42e-21	37.2165	NOT
Slc16a14	0.107074	7.19792	14.5969	4.5e-48	1.66e-46	95.0431	NOT
Dcaf8	0.106725	7.41156	9.66468	4.63e-22	8.15e-21	35.9882	NOT
Ubl4a	0.10668	7.53867	8.0106	1.19e-15	1.51e-14	21.8162	NOT
Sdcbp2	0.106675	7.21233	13.9504	4.47e-44	1.53e-42	85.8891	NOT
Yif1a	0.106426	7.50201	9.12165	7.91e-20	1.26e-18	31.1352	NOT
Rac3	0.106037	7.26625	12.3325	7.54e-35	2.07e-33	64.8402	NOT
Ik	0.106018	7.78365	4.71112	2.48e-06	1.33e-05	2.047	NOT
Pcmtd1	0.105926	7.38451	9.97979	2.05e-23	3.8e-22	39.0088	NOT
Zfp326	0.105827	7.43874	6.05994	1.38e-09	1.1e-08	8.18957	NOT
Acaa1a	0.105826	7.27626	11.6993	1.54e-31	3.76e-30	57.3547	NOT
Ide	0.105665	7.52169	10.6555	1.86e-26	3.86e-25	46.1563	NOT
Gdpd2	0.105623	7.1856	12.916	4.76e-38	1.44e-36	72.0769	NOT
Nt5c	0.10527	7.65631	6.88399	5.95e-12	5.81e-11	13.7767	NOT
G6pdx	0.105077	7.65062	8.94714	3.88e-19	5.99e-18	29.9097	NOT
Ilf2	0.104913	7.62644	5.26123	1.44e-07	9.22e-07	4.08211	NOT
Ank3	0.104828	7.34685	13.8474	1.86e-43	6.36e-42	84.6467	NOT
Bcap31	0.104655	7.98175	5.94627	2.78e-09	2.15e-08	9.13853	NOT
Scd2	0.104647	7.66515	10.7382	7.64e-27	1.63e-25	47.4721	NOT
Nifk	0.104439	7.50304	7.00141	2.59e-12	2.61e-11	14.3046	NOT
Api5	0.10434	7.5819	5.81642	6.08e-09	4.56e-08	7.01935	NOT
Zcchc17	0.104282	7.59965	7.22338	5.21e-13	5.53e-12	16.0123	NOT
Msmo1	0.104194	7.5895	10.0661	8.61e-24	1.62e-22	40.2817	NOT
Bud23	0.104183	7.40782	10.2043	2.1e-24	4.07e-23	41.3282	NOT
Rab24	0.10417	7.36134	12.2467	2.16e-34	5.83e-33	63.9752	NOT
Tmbim1	0.104167	7.49994	10.7984	3.98e-27	8.58e-26	47.6893	NOT
Tst	0.104085	7.19492	15.7201	1.95e-55	8.1e-54	111.876	NOT
Dstn	0.10405	8.69665	6.10625	1.03e-09	8.39e-09	10.6334	NOT
Mien1	0.103292	7.53593	10.155	3.48e-24	6.69e-23	40.9741	NOT
Snrnp27	0.103241	7.72077	5.53537	3.13e-08	2.17e-07	5.89258	NOT
Phyh	0.103065	7.51906	8.55968	1.19e-17	1.69e-16	26.2511	NOT
Zfp148	0.10297	7.55262	6.27847	3.47e-10	2.94e-09	9.76702	NOT
Dkc1	0.102759	7.94411	6.32668	2.54e-10	2.18e-09	11.3426	NOT
Tbx3	0.102261	7.25887	10.3422	5.06e-25	1e-23	42.5401	NOT
Cebpz	0.102084	7.61761	5.00183	5.71e-07	3.38e-06	2.86191	NOT
Psmc5	0.102082	8.02443	6.7753	1.27e-11	1.21e-10	14.4327	NOT
Lage3	0.101968	7.3317	10.7163	9.68e-27	2.05e-25	46.4672	NOT
Stard5	0.101654	7.21274	12.6798	9.77e-37	2.86e-35	69.1031	NOT
Mecom	0.101515	7.34675	9.72586	2.55e-22	4.52e-21	36.4488	NOT
Phf6	0.101292	7.30421	10.2039	2.11e-24	4.08e-23	41.1489	NOT
Letm1	0.100814	7.45352	8.24436	1.74e-16	2.3e-15	23.6058	NOT
Rsrp1	0.100794	7.40477	8.20782	2.35e-16	3.1e-15	23.1335	NOT
Cdc42se1	0.100746	7.63454	6.20097	5.69e-10	4.72e-09	9.33768	NOT
Acadm	0.100581	7.38236	8.74984	2.26e-18	3.34e-17	27.5707	NOT
Hnrnpa1	0.100552	7.88597	5.19029	2.12e-07	1.32e-06	4.71673	NOT
Nop10	0.10047	8.77653	5.8995	3.69e-09	2.83e-08	9.41015	NOT
Far1	0.100353	7.77096	6.32693	2.54e-10	2.17e-09	10.6778	NOT
Rpe	0.100309	7.29036	11.3616	7.61e-30	1.77e-28	53.4846	NOT
Mat2b	0.100102	7.47555	7.24418	4.47e-13	4.77e-12	15.9029	NOT
Svil	0.0998968	7.31194	8.58384	9.67e-18	1.38e-16	26.0334	NOT
Slc16a12	0.0994088	7.14988	15.4038	2.62e-53	1.05e-51	106.957	NOT
Decr1	0.0992306	7.27379	10.3915	3.03e-25	6.03e-24	42.9682	NOT
Capns2	0.0987281	7.18383	15.793	6.24e-56	2.61e-54	112.986	NOT
Ccng1	0.0985301	7.52381	7.41168	1.28e-13	1.43e-12	17.229	NOT
Ada	0.0984701	7.24556	12.7973	2.19e-37	6.53e-36	70.6144	NOT
Tmem126a	0.0982912	7.47444	8.70999	3.21e-18	4.7e-17	27.3976	NOT
Cfap36	0.0982566	7.33562	9.51573	1.95e-21	3.33e-20	34.4042	NOT
Brk1	0.0982027	7.64014	5.00413	5.65e-07	3.34e-06	2.82906	NOT
Clu	0.0979803	7.37004	4.75023	2.04e-06	1.11e-05	1.03853	NOT
Sdc1	0.0977443	8.75028	5.73842	9.66e-09	7.06e-08	8.46986	NOT
C130026I21Rik	0.0974572	7.32937	11.8711	2.02e-32	5.09e-31	59.3513	NOT
Pja2	0.0973463	7.32629	9.83055	9.09e-23	1.65e-21	37.4372	NOT
Cst6	0.097343	7.20047	15.6022	1.23e-54	5.05e-53	110.025	NOT
Chfr	0.0971926	7.24189	11.9356	9.36e-33	2.37e-31	60.0563	NOT
3830406C13Rik	0.0970996	7.23244	11.789	5.34e-32	1.33e-30	58.3023	NOT
Sema3d	0.0968529	7.22681	9.45531	3.48e-21	5.87e-20	33.7854	NOT
Ogdh	0.0963322	7.45955	8.0181	1.12e-15	1.42e-14	21.7137	NOT
Drg1	0.0963205	7.38661	8.89229	6.36e-19	9.69e-18	28.8287	NOT
Tmem54	0.0962846	7.22159	13.7986	3.65e-43	1.24e-41	83.7951	NOT
Gm17130	0.0959318	7.11385	15.3339	7.63e-53	3.04e-51	105.863	NOT
Strn3	0.0958125	7.37797	8.25882	1.54e-16	2.05e-15	23.4533	NOT
Commd4	0.0955914	7.54484	6.01155	1.86e-09	1.47e-08	7.99316	NOT
Adrm1	0.0955015	7.73038	4.53408	5.81e-06	2.98e-05	0.935629	NOT
Chchd4	0.0951667	7.32382	9.80622	1.16e-22	2.08e-21	37.1693	NOT
D10Jhu81e	0.0951283	7.25617	11.2463	2.81e-29	6.41e-28	52.1163	NOT
Mettl23	0.095109	7.27423	10.0639	8.8e-24	1.65e-22	39.6332	NOT
Eya2	0.0949931	7.21358	11.9959	4.54e-33	1.17e-31	60.726	NOT
Cib1	0.0949486	7.63409	6.83587	8.33e-12	8.04e-11	13.329	NOT
Rpp38	0.0949363	7.28077	10.4846	1.14e-25	2.3e-24	43.9088	NOT
Crnn	0.0949265	7.20924	12.6446	1.53e-36	4.44e-35	68.6114	NOT
Gpbp1	0.0948514	7.41053	6.48516	9.02e-11	8.02e-10	10.6896	NOT
Psma4	0.0948182	8.23422	5.77555	7.76e-09	5.74e-08	8.54403	NOT
Copz1	0.0947502	7.50764	6.90523	5.12e-12	5.02e-11	13.5657	NOT
Ncbp2	0.0947381	7.33132	8.94721	3.88e-19	5.99e-18	29.2355	NOT
Gm32219	0.0947177	7.16423	14.0215	1.66e-44	5.75e-43	86.8368	NOT
Fkbp2	0.094704	7.63919	6.47343	9.75e-11	8.63e-10	10.9757	NOT
Hba-a2	0.0947017	7.12227	14.8239	1.62e-49	6.14e-48	98.2368	NOT
Fam83c	0.0945077	7.16226	16.1943	1.05e-58	4.55e-57	119.343	NOT
Sdhaf4	0.0944475	7.33937	9.03489	1.75e-19	2.75e-18	29.9759	NOT
Scfd1	0.0943034	7.50349	6.9949	2.72e-12	2.72e-11	14.156	NOT
Il18	0.0941636	7.292	10.9328	9.21e-28	2.02e-26	48.7287	NOT
Pdzd11	0.0940258	7.36489	10.1608	3.28e-24	6.32e-23	40.7383	NOT
Ivns1abp	0.0939114	7.46976	5.75855	8.58e-09	6.31e-08	6.40958	NOT
Ap1s1	0.0937775	7.73347	3.67734	0.000236144	0.000925492	-2.38071	NOT
Fam173a	0.0937085	7.29621	10.0288	1.25e-23	2.34e-22	39.299	NOT
Pcdh18	0.0934676	7.24692	10.0079	1.55e-23	2.87e-22	39.144	NOT
Acadvl	0.0933569	7.37338	8.95929	3.48e-19	5.38e-18	29.3366	NOT
Rab1	0.0932699	8.03902	4.96305	6.98e-07	4.08e-06	3.91952	NOT
Cdk11b	0.0932141	7.57249	3.10414	0.00191034	0.00626667	-4.61247	NOT
Polr1c	0.0931134	7.39292	7.98982	1.41e-15	1.77e-14	21.291	NOT
Surf4	0.0930789	7.56392	3.46596	0.000529174	0.0019454	-3.45375	NOT
Smarcc2	0.09273	7.31771	8.34272	7.61e-17	1.03e-15	24.0327	NOT
Ndufa13	0.0924339	8.64562	5.68532	1.32e-08	9.51e-08	8.15011	NOT
Mapkap1	0.092416	7.37626	9.2023	3.75e-20	6.07e-19	31.5627	NOT
Nol8	0.0923822	7.3505	8.48656	2.24e-17	3.12e-16	25.303	NOT
Stk16	0.0922798	7.30419	9.81293	1.08e-22	1.95e-21	37.2349	NOT
Ehd2	0.0921618	7.27872	10.0101	1.51e-23	2.81e-22	39.0939	NOT
Rbbp8	0.092089	7.53886	4.54518	5.51e-06	2.84e-05	0.464627	NOT
Elovl6	0.0920872	7.30698	10.1911	2.41e-24	4.64e-23	40.9616	NOT
Acsl5	0.0920213	7.35479	9.62192	7.01e-22	1.22e-20	35.4461	NOT
Tmem147	0.0919488	7.79629	8.67879	4.22e-18	6.13e-17	28.0671	NOT
Vezf1	0.0918058	7.47595	5.52204	3.38e-08	2.33e-07	5.1404	NOT
Cttn	0.0917011	7.76367	4.09531	4.23e-05	0.000191464	-0.770351	NOT
Krt20	0.0916083	7.18835	11.4722	2.14e-30	5.05e-29	54.5431	NOT
Erp29	0.0915533	7.44878	9.14846	6.18e-20	9.92e-19	31.2121	NOT
Eef1akmt1	0.0915009	7.37116	8.77735	1.77e-18	2.63e-17	27.7402	NOT
Hook3	0.0914335	7.35459	8.79462	1.52e-18	2.27e-17	27.9105	NOT
Ppp5c	0.0913762	7.25811	10.0721	8.1e-24	1.52e-22	39.7096	NOT
Itm2c	0.0910975	7.41499	5.74657	9.21e-09	6.75e-08	6.17577	NOT
Gpt	0.0910864	7.13609	16.106	4.35e-58	1.86e-56	117.905	NOT
Pum1	0.0910674	7.48385	5.07445	3.91e-07	2.36e-06	2.84266	NOT
Slc25a11	0.0907456	7.34305	9.31296	1.34e-20	2.2e-19	32.5	NOT
Ubxn1	0.0902651	8.09829	5.05384	4.36e-07	2.62e-06	4.45035	NOT
Sqor	0.0902589	7.22949	12.1001	1.29e-33	3.36e-32	61.9647	NOT
Commd2	0.0902533	7.42806	6.79194	1.13e-11	1.08e-10	12.6635	NOT
Slc50a1	0.0901392	7.29461	9.79537	1.29e-22	2.31e-21	36.9886	NOT
Hsd17b10	0.0900544	7.61063	5.70125	1.2e-08	8.71e-08	6.21127	NOT
Idh3b	0.0900309	7.65722	5.37355	7.78e-08	5.14e-07	4.57949	NOT
Krtcap3	0.0898406	7.41934	6.80807	1.01e-11	9.69e-11	12.663	NOT
Twnk	0.0895591	7.33195	7.63783	2.28e-14	2.66e-13	18.4169	NOT
Ppp1r11	0.0895312	7.50576	7.05968	1.71e-12	1.75e-11	14.5814	NOT
Bex3	0.0894426	7.58323	4.2231	2.42e-05	0.000113851	-0.842116	NOT
Ergic2	0.0893013	7.56935	4.40769	1.05e-05	5.21e-05	-0.0590292	NOT
Zbtb8os	0.0891035	7.26262	9.84579	7.82e-23	1.42e-21	37.457	NOT
Cyp2j6	0.0888537	7.31652	9.73579	2.31e-22	4.11e-21	36.449	NOT
Phf20l1	0.0886747	7.45072	5.9303	3.06e-09	2.36e-08	7.33984	NOT
Bola1	0.0885418	7.42172	7.64668	2.13e-14	2.49e-13	18.6404	NOT
Entpd5	0.0884404	7.1871	12.5887	3.09e-36	8.92e-35	67.9219	NOT
Crnkl1	0.0883282	7.3748	8.12237	4.77e-16	6.16e-15	22.3163	NOT
Pdcl3	0.0882977	7.64918	6.41471	1.43e-10	1.25e-09	10.6177	NOT
Gata3	0.0881751	7.31478	7.40825	1.32e-13	1.46e-12	16.72	NOT
Dctpp1	0.087995	7.64007	2.65659	0.00789816	0.0214005	-5.72409	NOT
Wdr77	0.0879787	7.37753	7.80691	6.08e-15	7.35e-14	19.834	NOT
Zbtb7c	0.0876586	7.174	13.8832	1.14e-43	3.89e-42	84.9056	NOT
Dnajc2	0.0875679	7.61822	2.96419	0.00303752	0.00953826	-4.994	NOT
Kdm5b	0.0872679	7.5343	6.46856	1.01e-10	8.9e-10	10.7649	NOT
Sox6	0.0871953	7.17578	11.8065	4.34e-32	1.08e-30	58.4298	NOT
Tgm3	0.0871523	7.16236	13.3437	1.74e-40	5.58e-39	77.5719	NOT
Usp14	0.0871363	7.60495	4.66501	3.1e-06	1.65e-05	1.10858	NOT
Ankrd22	0.0871014	7.24474	11.4179	4e-30	9.39e-29	53.9991	NOT
Mxd4	0.0871002	7.6542	5.2068	1.94e-07	1.22e-06	3.73385	NOT
Zmat2	0.0870426	7.53519	6.66502	2.7e-11	2.51e-10	11.9405	NOT
Ndufa1	0.0869771	8.34321	5.5255	3.32e-08	2.29e-07	7.18807	NOT
Bbx	0.086758	7.41991	5.33753	9.5e-08	6.21e-07	3.97593	NOT
Pdia4	0.0867501	7.62569	6.56707	5.23e-11	4.74e-10	11.523	NOT
Hbp1	0.0866306	7.54181	4.71136	2.47e-06	1.33e-05	1.12287	NOT
Clk1	0.0865697	7.45479	5.45973	4.81e-08	3.26e-07	4.6958	NOT
Rbbp4	0.0864089	7.65442	4.36965	1.25e-05	6.13e-05	-0.0509803	NOT
Echdc1	0.0863811	7.24454	11.3889	5.57e-30	1.3e-28	53.6966	NOT
Sh3d19	0.0862735	7.32229	10.0951	6.41e-24	1.21e-22	39.9899	NOT
Cldn7	0.0861454	7.40314	7.90292	2.83e-15	3.48e-14	20.5171	NOT
Syne2	0.0861424	7.417	5.99261	2.09e-09	1.64e-08	7.59094	NOT
Exosc4	0.0859494	7.3428	8.73139	2.66e-18	3.91e-17	27.2688	NOT
Rapgefl1	0.085928	7.18538	12.7459	4.21e-37	1.24e-35	69.8991	NOT
Eif2ak2	0.085863	7.37083	7.51877	5.7e-14	6.49e-13	17.5902	NOT
Serpinb1a	0.0856001	7.3983	10.0456	1.06e-23	1.98e-22	39.5625	NOT
Plekhj1	0.0855073	7.31312	8.47097	2.56e-17	3.55e-16	25.0052	NOT
Mcee	0.0854414	7.26954	8.64171	5.84e-18	8.4e-17	26.3858	NOT
Ccs	0.0852698	7.26089	9.35593	8.92e-21	1.48e-19	32.7621	NOT
Stx5a	0.0852243	7.27585	8.90412	5.72e-19	8.74e-18	28.6843	NOT
Isg15	0.0851569	7.27482	7.74712	9.73e-15	1.16e-13	19.0794	NOT
Cyfip1	0.0851543	7.81595	6.429	1.31e-10	1.14e-09	11.4431	NOT
Rnd3	0.0850671	7.56618	3.04505	0.00232871	0.00750795	-4.90639	NOT
Bod1l	0.0850524	7.48643	6.50676	7.81e-11	6.98e-10	10.9549	NOT
Bcam	0.0850506	7.34612	6.50576	7.87e-11	7.03e-10	10.4914	NOT
Cul5	0.0848434	7.38054	6.64059	3.18e-11	2.94e-10	11.5715	NOT
Dguok	0.0847394	7.21887	10.2248	1.7e-24	3.31e-23	41.163	NOT
Ndufb2	0.0845285	7.72316	7.63168	2.39e-14	2.79e-13	19.2391	NOT
Pcbd2	0.084469	7.43094	8.19945	2.52e-16	3.32e-15	22.9272	NOT
Clip1	0.0844257	7.61702	5.96153	2.53e-09	1.97e-08	7.80681	NOT
Tgm1	0.0843156	7.2259	13.0654	6.83e-39	2.11e-37	73.9959	NOT
Tmem40	0.0841628	7.29904	10.3633	4.07e-25	8.07e-24	42.6495	NOT
Aldh3b2	0.0841223	7.20018	14.6664	1.64e-48	6.08e-47	96.0003	NOT
Commd1	0.0838553	7.2596	9.33406	1.1e-20	1.81e-19	32.5761	NOT
Cat	0.0838339	7.64893	6.32183	2.63e-10	2.24e-09	9.98262	NOT
Pcnp	0.0837834	7.59778	3.36326	0.00077136	0.00274411	-3.90204	NOT
Vti1b	0.0837187	7.61388	6.47173	9.86e-11	8.72e-10	10.8458	NOT
Cox7c	0.0834673	9.92489	5.32096	1.04e-07	6.78e-07	6.28997	NOT
Itpr2	0.083458	7.31183	8.62003	7.06e-18	1.01e-16	26.2544	NOT
Nop2	0.0834225	7.27745	8.64438	5.71e-18	8.22e-17	26.4914	NOT
Tmprss11g	0.0834066	7.47565	8.79778	1.48e-18	2.21e-17	28.0246	NOT
Tmprss4	0.0831978	7.23784	11.5246	1.17e-30	2.78e-29	55.2266	NOT
Tmem30a	0.0831528	7.60799	6.4738	9.72e-11	8.61e-10	10.8632	NOT
Calml3	0.0831214	7.33614	8.94524	3.95e-19	6.08e-18	29.0375	NOT
Dhrs4	0.0830631	7.2512	9.44934	3.68e-21	6.2e-20	33.627	NOT
Them5	0.0830432	7.15157	14.6744	1.46e-48	5.42e-47	96.0624	NOT
Pbdc1	0.0829879	7.57798	4.79296	1.65e-06	9.13e-06	1.52087	NOT
Erlin1	0.0829331	7.29484	10.0328	1.2e-23	2.25e-22	39.3039	NOT
Clint1	0.0827044	7.71612	3.16242	0.0015664	0.00524751	-4.17902	NOT
Bud31	0.0825459	7.59637	4.41392	1.02e-05	5.07e-05	-0.10009	NOT
Stx4a	0.0824646	7.35539	8.20472	2.41e-16	3.18e-15	22.8282	NOT
Supt4a	0.0824253	7.54093	5.26875	1.38e-07	8.88e-07	3.78367	NOT
Acp6	0.0822534	7.20783	11.2484	2.75e-29	6.27e-28	52.0642	NOT
1110008F13Rik	0.0822098	7.68442	4.64182	3.47e-06	1.83e-05	1.13009	NOT
Eapp	0.0821359	7.53386	5.09605	3.49e-07	2.12e-06	2.90558	NOT
Cd3eap	0.0821111	7.3173	8.25069	1.65e-16	2.19e-15	23.2082	NOT
Fam57a	0.0820728	7.66708	7.01901	2.29e-12	2.31e-11	14.5237	NOT
Smarca2	0.082011	7.267	8.3622	6.45e-17	8.78e-16	24.0039	NOT
Psip1	0.0820034	7.45157	5.1245	3e-07	1.84e-06	2.95817	NOT
Sdr39u1	0.0818101	7.27281	8.93479	4.34e-19	6.66e-18	28.9535	NOT
Sesn1	0.0816111	7.18772	11.1012	1.43e-28	3.2e-27	50.4109	NOT
Sde2	0.0815756	7.57954	4.67397	2.97e-06	1.58e-05	0.958037	NOT
Noc3l	0.081364	7.29481	8.52048	1.67e-17	2.35e-16	25.3866	NOT
Dhx29	0.0813413	7.23883	9.8897	5.06e-23	9.22e-22	37.8624	NOT
Gm4617	0.081323	7.587	5.12621	2.98e-07	1.83e-06	3.19662	NOT
Prmt3	0.0812112	7.223	9.80381	1.18e-22	2.13e-21	37.007	NOT
Clic3	0.0811254	7.19425	13.2803	4.04e-40	1.28e-38	76.7623	NOT
Fam136a	0.0810304	7.35985	8.50768	1.87e-17	2.61e-16	25.399	NOT
Nrip1	0.0810055	7.50188	2.73705	0.0062033	0.0172122	-5.82052	NOT
Nol11	0.0808116	7.39897	7.09205	1.35e-12	1.39e-11	14.553	NOT
Hoxa10	0.0808099	7.17559	12.5522	4.89e-36	1.4e-34	67.4796	NOT
Srsf6	0.0805935	7.62172	5.85455	4.84e-09	3.66e-08	7.14234	NOT
Mlx	0.0805077	7.27938	9.62306	6.94e-22	1.21e-20	35.2907	NOT
Evpl	0.0803633	7.27376	10.0834	7.22e-24	1.36e-22	39.7559	NOT
Serpinb11	0.0803286	7.19002	13.4993	2.16e-41	7.07e-40	79.6704	NOT
Ctr9	0.0802378	7.39987	6.18262	6.4e-10	5.29e-09	8.67158	NOT
Aktip	0.0801195	7.26985	9.59692	8.93e-22	1.55e-20	35.022	NOT
Med10	0.0800996	7.81272	2.59659	0.00942055	0.0251314	-5.37014	NOT
Cenpx	0.0798824	7.53431	6.64611	3.07e-11	2.83e-10	11.6958	NOT
Foxc1	0.0798312	7.38609	5.20369	1.97e-07	1.23e-06	3.14254	NOT
Nudt16l1	0.0798268	7.31704	7.8542	4.17e-15	5.08e-14	20.0105	NOT
Pigh	0.0797709	7.1928	11.3929	5.32e-30	1.25e-28	53.6789	NOT
Mpp7	0.0797117	7.28247	10.0635	8.83e-24	1.66e-22	39.5802	NOT
Mpp1	0.0797041	7.44678	7.25563	4.11e-13	4.4e-12	15.8082	NOT
Meis1	0.0796305	7.16694	11.7404	9.47e-32	2.33e-30	57.6838	NOT
Ppip5k2	0.0794808	7.26854	8.49459	2.09e-17	2.92e-16	25.1559	NOT
Tmem45b	0.0793623	7.31487	10.215	1.88e-24	3.65e-23	41.1203	NOT
Usp10	0.0789471	7.42439	6.50066	8.14e-11	7.25e-10	10.6319	NOT
Tmbim4	0.078755	7.49499	5.64249	1.69e-08	1.21e-07	5.67264	NOT
BC005624	0.0787222	7.35258	7.46549	8.55e-14	9.61e-13	17.1348	NOT
Isyna1	0.078505	7.23111	9.29927	1.52e-20	2.49e-19	32.2227	NOT
Cox7a2	0.0784596	9.10391	4.63872	3.52e-06	1.86e-05	2.82851	NOT
Pdzk1ip1	0.078417	7.36912	8.14251	4.04e-16	5.25e-15	22.2847	NOT
Glyr1	0.0783783	7.46057	6.90801	5.03e-12	4.93e-11	13.3584	NOT
Polr2b	0.0782831	7.42716	5.66269	1.51e-08	1.08e-07	5.70602	NOT
Ndufs7	0.0782338	7.72996	4.72033	2.37e-06	1.28e-05	1.59096	NOT
Cox8a	0.0781488	9.35174	4.69401	2.69e-06	1.44e-05	3.11222	NOT
Ece1	0.0780237	7.46606	3.41484	0.000639143	0.00231197	-4.07502	NOT
Zfp820	0.0779655	7.30647	7.2805	3.42e-13	3.68e-12	15.6616	NOT
Hpgd	0.0777761	7.13854	11.2506	2.68e-29	6.13e-28	52.0058	NOT
Dsg1b	0.0776871	7.26622	10.9101	1.18e-27	2.58e-26	48.3343	NOT
Tmem59	0.0776646	8.20675	5.01811	5.25e-07	3.12e-06	4.35663	NOT
Gid8	0.0776395	7.30786	8.54018	1.41e-17	1.99e-16	25.5653	NOT
Baz1b	0.0774324	7.43026	5.26232	1.43e-07	9.17e-07	3.6251	NOT
Frrs1	0.0774215	7.48373	5.57942	2.44e-08	1.71e-07	5.35149	NOT
Atp11b	0.077382	7.57126	6.65898	2.81e-11	2.61e-10	11.9224	NOT
BC003965	0.0773139	7.29928	7.82973	5.07e-15	6.16e-14	19.779	NOT
Ubqln1	0.0772969	7.66118	3.83435	0.000126184	0.000517148	-2.25431	NOT
Ilkap	0.0772379	7.25289	8.42819	3.69e-17	5.08e-16	24.5763	NOT
Slc4a7	0.0771707	7.50559	4.51703	6.3e-06	3.21e-05	0.208285	NOT
Mphosph8	0.0771128	7.44919	5.76119	8.44e-09	6.22e-08	6.24495	NOT
Tmem33	0.0770485	7.46207	6.13071	8.87e-10	7.24e-09	8.41095	NOT
Brd3	0.0770391	7.45372	4.41454	1.02e-05	5.06e-05	-0.399173	NOT
Ssx2ip	0.0768094	7.2065	10.7068	1.07e-26	2.26e-25	46.1381	NOT
Snapc1	0.0767743	7.26095	9.02207	1.97e-19	3.08e-18	29.6976	NOT
Wdr83os	0.0767189	7.60721	5.07816	3.84e-07	2.32e-06	2.88117	NOT
Esf1	0.0766595	7.60846	4.2443	2.2e-05	0.000104187	-0.807124	NOT
Ddx56	0.0766246	7.29443	8.46175	2.77e-17	3.84e-16	24.8746	NOT
Phip	0.07658	7.47229	3.8228	0.000132243	0.000540109	-2.65744	NOT
Spg21	0.0764953	7.56884	4.34646	1.39e-05	6.76e-05	-0.529499	NOT
Ip6k2	0.0764465	7.25135	7.75382	9.23e-15	1.11e-13	19.1398	NOT
Scamp3	0.0764128	7.39296	6.61547	3.77e-11	3.46e-10	11.2995	NOT
Palmd	0.0763906	7.39469	6.0667	1.32e-09	1.06e-08	7.94273	NOT
Dnase2a	0.0763538	7.42748	5.19986	2.01e-07	1.26e-06	3.1831	NOT
Kank1	0.076245	7.20426	10.5206	7.8e-26	1.58e-24	44.1748	NOT
Mbtps1	0.0762022	7.26102	8.35481	6.87e-17	9.33e-16	23.9472	NOT
Fkbp4	0.0761643	7.72524	4.82865	1.38e-06	7.73e-06	2.05218	NOT
Mga	0.0761033	7.3609	5.47869	4.32e-08	2.94e-07	4.55725	NOT
Xrcc5	0.0760251	7.31762	7.33663	2.25e-13	2.45e-12	16.1065	NOT
Cnot4	0.0759671	7.37449	5.30617	1.13e-07	7.32e-07	3.65012	NOT
Sncg	0.0757244	7.2767	7.73779	1.05e-14	1.25e-13	19.0263	NOT
Ppcs	0.0756401	7.24209	8.63046	6.45e-18	9.23e-17	26.2509	NOT
Ceacam1	0.0756023	7.2813	8.23618	1.86e-16	2.46e-15	22.9098	NOT
Fgfr2	0.0755143	7.27949	6.88808	5.78e-12	5.65e-11	12.8803	NOT
Znhit1	0.0755089	7.58273	3.92071	8.85e-05	0.000373278	-2.141	NOT
Zmynd8	0.0753281	7.32682	7.45165	9.5e-14	1.06e-12	16.9462	NOT
Foxq1	0.075308	7.495	5.2498	1.53e-07	9.79e-07	3.60391	NOT
Ddx17	0.075279	7.50199	5.58879	2.31e-08	1.62e-07	5.39493	NOT
Hsd17b12	0.0750987	7.80748	2.47197	0.0134431	0.03458	-5.72434	NOT
Tsr1	0.0750638	7.41187	6.61851	3.7e-11	3.39e-10	11.3829	NOT
Limk2	0.075024	7.44234	5.98783	2.15e-09	1.69e-08	7.53174	NOT
Prkcsh	0.0750222	7.45529	5.18929	2.13e-07	1.33e-06	3.23451	NOT
Zfand1	0.0749032	7.22045	9.01087	2.18e-19	3.4e-18	29.5357	NOT
Lrat	0.0748846	7.13007	13.2213	8.82e-40	2.78e-38	75.9527	NOT
Mettl26	0.0748679	7.20568	9.46757	3.09e-21	5.23e-20	33.7405	NOT
Anxa7	0.0747891	7.998	4.51683	6.3e-06	3.22e-05	1.6843	NOT
Fyttd1	0.0747411	7.69336	4.27531	1.92e-05	9.15e-05	-0.465627	NOT
Pdlim7	0.0747169	7.38519	5.10641	3.31e-07	2.02e-06	2.55145	NOT
Sesn3	0.0746254	7.21033	8.73694	2.53e-18	3.73e-17	27.1165	NOT
Eef2kmt	0.0746195	7.21489	9.66524	4.6e-22	8.11e-21	35.6098	NOT
Gpd2	0.0746107	7.56283	5.72031	1.07e-08	7.83e-08	6.2212	NOT
Acat2	0.0746006	7.29523	9.03596	1.73e-19	2.72e-18	29.8497	NOT
Anxa1	0.0744531	9.93775	3.50707	0.000453822	0.00169257	-1.69792	NOT
Osgep	0.0744167	7.25974	8.22164	2.1e-16	2.77e-15	22.8415	NOT
Fuom	0.0743951	7.18479	10.1273	4.62e-24	8.82e-23	40.1306	NOT
Net1	0.0743125	8.27036	4.65351	3.28e-06	1.73e-05	2.62376	NOT
Nae1	0.0743023	7.47552	6.33998	2.33e-10	2e-09	9.67218	NOT
Msl3	0.0741514	7.4078	5.42574	5.82e-08	3.91e-07	4.30096	NOT
Rwdd1	0.0740177	7.77605	2.23108	0.025684	0.0615708	-6.33097	NOT
Hacd3	0.0740077	7.32416	7.54878	4.53e-14	5.18e-13	17.6639	NOT
Ankrd10	0.0739715	7.25246	7.84268	4.57e-15	5.56e-14	19.8376	NOT
Blnk	0.0739582	7.15687	12.8714	8.45e-38	2.54e-36	71.4441	NOT
Gsn	0.0739292	7.66634	5.04391	4.59e-07	2.75e-06	2.80848	NOT
Cab39l	0.0738198	7.42658	7.82834	5.13e-15	6.22e-14	19.9393	NOT
Tmem131	0.0737857	7.32063	7.0307	2.1e-12	2.13e-11	13.9862	NOT
Nsrp1	0.0736529	7.58116	3.6681	0.000244836	0.00095639	-3.03323	NOT
Krt12	0.0736417	7.14284	12.114	1.09e-33	2.86e-32	62.0173	NOT
Sord	0.0735788	7.1718	11.0794	1.82e-28	4.06e-27	50.1345	NOT
Nhp2	0.0735533	8.45003	4.29305	1.77e-05	8.49e-05	1.17912	NOT
Lin7c	0.0734301	7.50127	4.73591	2.19e-06	1.19e-05	1.12398	NOT
0610037L13Rik	0.0734157	7.23223	8.57454	1.05e-17	1.49e-16	25.7393	NOT
Slc6a8	0.0731985	7.2451	9.07961	1.16e-19	1.84e-18	30.214	NOT
Hacd2	0.0731792	7.34148	7.73288	1.09e-14	1.29e-13	19.0645	NOT
Cdpf1	0.0731224	7.18623	9.93808	3.12e-23	5.74e-22	38.2316	NOT
Aldoa	0.0730091	10.0771	4.2782	1.89e-05	9.04e-05	1.30739	NOT
Rgs19	0.0729553	7.26341	7.53289	5.12e-14	5.83e-13	17.4697	NOT
Anapc13	0.0729074	7.74427	4.82374	1.42e-06	7.91e-06	2.00853	NOT
Fubp1	0.0728589	7.70573	4.2277	2.37e-05	0.000111684	-0.683961	NOT
Aifm1	0.0726427	7.3271	6.48117	9.26e-11	8.22e-10	10.2779	NOT
Rflnb	0.0725793	7.43846	3.10164	0.00192653	0.00631363	-5.19828	NOT
Nagk	0.0725731	7.25664	8.53616	1.46e-17	2.06e-16	25.4176	NOT
Bckdk	0.0725609	7.25046	8.61699	7.25e-18	1.04e-16	26.1222	NOT
Tmem43	0.0725584	7.43544	7.21011	5.74e-13	6.08e-12	15.3999	NOT
Ubxn6	0.0725288	7.30682	7.17682	7.32e-13	7.7e-12	14.9085	NOT
Kctd1	0.0724219	7.28262	8.53011	1.54e-17	2.16e-16	25.4154	NOT
Tpm2	0.0723707	8.18203	4.53588	5.76e-06	2.96e-05	2.08882	NOT
Zfp180	0.0722853	7.30326	6.47883	9.4e-11	8.34e-10	10.2285	NOT
Stk38	0.0722608	7.27964	8.08445	6.51e-16	8.35e-15	21.7598	NOT
Gdpd1	0.0720193	7.24246	10.1791	2.72e-24	5.24e-23	40.6784	NOT
Rabep1	0.0719695	7.27434	7.0865	1.41e-12	1.45e-11	14.2865	NOT
Wnk1	0.0719077	7.44837	5.59316	2.25e-08	1.58e-07	5.33555	NOT
Ndufs1	0.071907	7.4104	6.99982	2.62e-12	2.64e-11	13.8766	NOT
Mri1	0.0717673	7.19639	9.75969	1.83e-22	3.26e-21	36.5004	NOT
Suclg1	0.0717213	7.67148	5.08878	3.63e-07	2.2e-06	3.07207	NOT
Pnkd	0.0716789	7.37558	6.4796	9.36e-11	8.3e-10	10.2504	NOT
Dnmt1	0.0716324	7.36105	6.44889	1.15e-10	1.01e-09	10.1671	NOT
Sox7	0.071623	7.21925	9.32721	1.17e-20	1.93e-19	32.4089	NOT
Asf1a	0.0715982	7.37393	5.73906	9.62e-09	7.04e-08	5.8621	NOT
Fuca2	0.0715558	7.28437	7.5858	3.41e-14	3.93e-13	17.8691	NOT
Pik3r1	0.0715365	7.3012	6.13251	8.77e-10	7.16e-09	8.02394	NOT
Atg3	0.071529	7.42411	6.21824	5.1e-10	4.24e-09	8.78811	NOT
Gna15	0.0714862	7.19596	10.3296	5.77e-25	1.14e-23	42.1804	NOT
Ehmt1	0.0713335	7.35052	5.93635	2.95e-09	2.28e-08	6.97361	NOT
Txndc15	0.0713068	7.29586	6.98497	2.92e-12	2.91e-11	13.5453	NOT
Pam16	0.0712276	7.39504	6.11373	9.87e-10	8.02e-09	8.06719	NOT
Phax	0.0710753	7.4588	4.30493	1.68e-05	8.08e-05	-0.928355	NOT
Gtf2h1	0.0709369	7.43669	4.43797	9.12e-06	4.56e-05	-0.327624	NOT
Aup1	0.0707694	7.42131	5.37133	7.88e-08	5.2e-07	3.99923	NOT
Gnl2	0.0707628	7.56418	3.90439	9.47e-05	0.000397239	-2.25988	NOT
Ddx42	0.0707395	7.51262	4.91629	8.87e-07	5.12e-06	1.90349	NOT
Cd109	0.0705923	7.23789	8.54352	1.37e-17	1.94e-16	25.4414	NOT
Jtb	0.070537	7.5536	4.77466	1.81e-06	9.95e-06	1.27808	NOT
Cse1l	0.0704603	7.30321	6.999	2.64e-12	2.65e-11	13.7091	NOT
Commd8	0.0703691	7.42403	6.68577	2.34e-11	2.18e-10	11.7585	NOT
Srsf1	0.0702489	7.43056	4.83299	1.35e-06	7.59e-06	1.46978	NOT
Dcps	0.0701319	7.20789	8.70507	3.35e-18	4.9e-17	26.8341	NOT
Smim22	0.0699293	7.20207	8.77782	1.76e-18	2.62e-17	27.4565	NOT
Ube2e1	0.0698765	7.68918	2.26461	0.0235448	0.0570435	-6.64734	NOT
Smarcb1	0.0697215	7.41758	7.06585	1.64e-12	1.67e-11	14.3224	NOT
Cyp1b1	0.0696069	7.12508	13.3452	1.71e-40	5.48e-39	77.5695	NOT
Srek1	0.0695829	7.42102	5.1905	2.11e-07	1.32e-06	3.12258	NOT
2310009A05Rik	0.0695761	7.29	6.76281	1.38e-11	1.31e-10	12.0002	NOT
Rbm28	0.0695429	7.40622	5.04431	4.58e-07	2.74e-06	2.34983	NOT
Ublcp1	0.069421	7.31048	7.04019	1.97e-12	2e-11	13.9724	NOT
Pgrmc2	0.0694042	7.28911	6.99388	2.74e-12	2.74e-11	13.599	NOT
Rsf1	0.0693448	7.41259	4.14688	3.38e-05	0.000155069	-1.6008	NOT
Dtymk	0.0693329	7.51187	4.45816	8.3e-06	4.18e-05	-0.210235	NOT
Ddrgk1	0.0693245	7.34898	6.02369	1.73e-09	1.37e-08	7.41134	NOT
Pir	0.0692948	7.2206	8.80206	1.42e-18	2.13e-17	27.6935	NOT
2200002D01Rik	0.0692851	8.33008	3.94279	8.07e-05	0.000344395	-0.295428	NOT
Tmem87a	0.0692542	7.34137	6.55817	5.55e-11	5e-10	10.7381	NOT
Amdhd2	0.069186	7.15736	10.8102	3.51e-27	7.57e-26	47.1953	NOT
Pdlim2	0.069164	7.16744	12.3999	3.27e-35	9.14e-34	65.5099	NOT
Duox1	0.0691491	7.15735	12.2701	1.62e-34	4.41e-33	63.9233	NOT
Atraid	0.0689298	7.4219	5.21237	1.88e-07	1.18e-06	3.10649	NOT
Tmem266	0.0689271	7.11231	13.4806	2.78e-41	9.05e-40	79.3766	NOT
Gtf2i	0.0688744	7.37371	5.96288	2.51e-09	1.95e-08	7.12016	NOT
Hnrnpc	0.0688271	8.4706	4.14752	3.37e-05	0.000154675	0.571986	NOT
Tnrc6b	0.0686998	7.71453	3.60118	0.000317353	0.00121559	-2.98017	NOT
Pak1ip1	0.068689	7.63684	3.73484	0.000188227	0.000750879	-2.72052	NOT
Psmb4	0.0686011	7.89476	2.58323	0.00979315	0.0259935	-5.24221	NOT
2022-03-07	0.0685941	7.51658	2.89399	0.00380683	0.011671	-5.49167	NOT
Spag7	0.0685895	7.3353	6.37969	1.8e-10	1.56e-09	9.60144	NOT
Mitd1	0.0685627	7.51626	4.32917	1.5e-05	7.28e-05	-0.779891	NOT
Sc5d	0.068543	7.3357	7.96375	1.74e-15	2.16e-14	20.8499	NOT
Mvk	0.0685181	7.2165	9.82583	9.53e-23	1.72e-21	37.1326	NOT
Pof1b	0.0684183	7.40914	7.18747	6.77e-13	7.14e-12	15.1005	NOT
Gnl3l	0.0683986	7.27811	7.39984	1.4e-13	1.56e-12	16.5039	NOT
Trp53	0.0683593	7.56035	3.94866	7.88e-05	0.000336736	-2.18475	NOT
Psmg1	0.0683036	7.2443	7.81743	5.59e-15	6.77e-14	19.5657	NOT
Uty	0.0682384	7.15032	11.2461	2.82e-29	6.42e-28	51.986	NOT
Wnt4	0.0682012	7.63578	5.51786	3.46e-08	2.39e-07	5.16849	NOT
Psmb3	0.068186	9.13436	4.06282	4.86e-05	0.00021805	0.331984	NOT
Pnrc2	0.0681401	7.56427	4.26139	2.04e-05	9.7e-05	-0.965513	NOT
Ano1	0.0681342	7.49422	4.61037	4.04e-06	2.11e-05	0.470448	NOT
Clcn3	0.0681177	7.37766	7.0842	1.43e-12	1.47e-11	14.3391	NOT
Yipf1	0.0680314	7.31937	6.22351	4.93e-10	4.11e-09	8.62672	NOT
Zfp638	0.0679377	7.3944	5.38705	7.22e-08	4.79e-07	4.01851	NOT
Tprg	0.0678455	7.14676	12.1143	1.09e-33	2.85e-32	62.0302	NOT
Zfp260	0.0678181	7.4063	5.21723	1.83e-07	1.16e-06	3.16369	NOT
Sssca1	0.0678041	7.34601	6.80483	1.03e-11	9.91e-11	12.3539	NOT
Trappc6a	0.0675506	7.66661	4.72968	2.26e-06	1.22e-05	1.23266	NOT
Dhrs3	0.0675193	7.31684	6.35809	2.08e-10	1.79e-09	9.39349	NOT
Mthfd1	0.0674879	7.46003	4.85301	1.22e-06	6.91e-06	1.44972	NOT
Plpp2	0.0673906	7.32827	6.94536	3.86e-12	3.82e-11	13.2877	NOT
Atad3a	0.0673829	7.30276	6.72902	1.74e-11	1.64e-10	11.7964	NOT
Chac2	0.0673128	7.25488	8.32699	8.69e-17	1.17e-15	23.6648	NOT
Daam1	0.0672096	7.48164	5.62785	1.84e-08	1.31e-07	5.49922	NOT
Oas1a	0.0671516	7.15505	10.5538	5.49e-26	1.13e-24	44.4529	NOT
Ddx47	0.0671158	7.44281	4.735	2.2e-06	1.19e-05	0.870177	NOT
Zdhhc6	0.0671064	7.28516	7.07499	1.53e-12	1.57e-11	14.1545	NOT
Trmt11	0.0670812	7.27193	7.03083	2.1e-12	2.13e-11	13.8269	NOT
Rraga	0.0670437	7.45821	5.23854	1.63e-07	1.04e-06	3.34566	NOT
Sorbs2	0.0669449	7.16263	10.7819	4.77e-27	1.02e-25	46.8663	NOT
Tmx2	0.0669276	7.24975	7.88382	3.3e-15	4.03e-14	20.0878	NOT
Samd12	0.0669012	7.3584	6.7681	1.33e-11	1.27e-10	12.19	NOT
Polr3g	0.0667798	7.36708	7.66137	1.9e-14	2.23e-13	18.5195	NOT
Alg14	0.0667529	7.23437	8.09262	6.09e-16	7.82e-15	21.7277	NOT
Ephx3	0.0667519	7.15314	13.5746	7.8e-42	2.58e-40	80.6514	NOT
Hibadh	0.0667171	7.29151	7.1686	7.77e-13	8.15e-12	14.7917	NOT
Mettl16	0.0666161	7.31088	6.72621	1.78e-11	1.67e-10	11.8395	NOT
Ola1	0.0665258	7.74304	2.42727	0.0152195	0.0386788	-6.11122	NOT
Endou	0.0664237	7.19801	9.25907	2.21e-20	3.62e-19	31.6939	NOT
Aldh7a1	0.0663499	7.18246	9.89543	4.77e-23	8.73e-22	37.7909	NOT
Srrt	0.0663178	7.38078	4.92079	8.67e-07	5.01e-06	1.69159	NOT
Slc9a3r1	0.0661831	7.2801	7.95045	1.93e-15	2.4e-14	20.6388	NOT
Cdc42ep2	0.0661451	7.14484	11.6005	4.86e-31	1.16e-29	55.9719	NOT
Trpm7	0.0660997	7.33252	5.92407	3.18e-09	2.45e-08	6.87974	NOT
Ifrd2	0.065987	7.24302	7.39588	1.45e-13	1.6e-12	16.4168	NOT
Rbm7	0.0659044	7.38494	5.0703	4e-07	2.41e-06	2.34433	NOT
Kdm5a	0.0658686	7.3955	4.58324	4.6e-06	2.39e-05	0.111998	NOT
Aldh1a3	0.0658616	7.1926	9.24097	2.62e-20	4.28e-19	31.542	NOT
Ctsa	0.0656241	7.41061	5.66608	1.48e-08	1.06e-07	5.50085	NOT
Rce1	0.0655991	7.233	7.48697	7.27e-14	8.21e-13	17.0467	NOT
Tmem50b	0.0655914	7.22337	8.89989	5.94e-19	9.08e-18	28.5344	NOT
Emc2	0.0654801	7.44519	5.39044	7.09e-08	4.71e-07	4.04203	NOT
Aip	0.0654273	7.24565	7.51717	5.77e-14	6.56e-13	17.3047	NOT
Cyb561d2	0.0654176	7.14713	11.3176	1.25e-29	2.9e-28	52.7785	NOT
Synrg	0.0653854	7.20651	9.17043	5.04e-20	8.11e-19	30.9413	NOT
Sbno1	0.0653317	7.70245	2.46266	0.0137975	0.0354339	-6.16965	NOT
Zfp664	0.0652582	7.34918	5.57918	2.44e-08	1.71e-07	4.90581	NOT
Defb14	0.0651699	7.14305	11.1277	1.06e-28	2.39e-27	50.6051	NOT
Arl16	0.0651422	7.33159	6.24987	4.17e-10	3.5e-09	8.75887	NOT
Sec62	0.065081	8.58718	3.85915	0.000114048	0.000470833	-0.555675	NOT
Elob	0.0649956	9.57075	4.01725	5.9e-05	0.000261447	0.190653	NOT
Atic	0.0649903	7.47581	4.21946	2.46e-05	0.000115564	-1.32229	NOT
Smg1	0.0648471	7.35295	4.86138	1.17e-06	6.65e-06	1.34447	NOT
Crot	0.0647281	7.37824	6.29909	3.04e-10	2.58e-09	9.13926	NOT
Alg3	0.0647001	7.24743	7.55947	4.18e-14	4.78e-13	17.601	NOT
Actl6a	0.0646698	7.42027	4.71053	2.48e-06	1.33e-05	0.701028	NOT
1700020I14Rik	0.0646456	7.55927	4.65652	3.23e-06	1.71e-05	0.715791	NOT
Gdi1	0.0645902	7.26706	7.3643	1.83e-13	2.01e-12	16.1928	NOT
Ddx41	0.0645656	7.3143	6.51853	7.23e-11	6.48e-10	10.4097	NOT
Rpf2	0.0645631	7.53716	4.61207	4.01e-06	2.09e-05	0.48079	NOT
Ash2l	0.0645512	7.34581	5.79157	7.05e-09	5.25e-08	6.09966	NOT
Dnajc15	0.0645461	7.58459	2.91799	0.00352593	0.0109201	-5.45727	NOT
Lypla1	0.0644441	7.51026	5.02162	5.16e-07	3.07e-06	2.34768	NOT
Gcat	0.0644264	7.16583	11.1771	6.12e-29	1.38e-27	51.207	NOT
Il17rc	0.0644101	7.20415	9.18264	4.5e-20	7.26e-19	31.0458	NOT
Nol12	0.0643983	7.25827	7.0631	1.67e-12	1.71e-11	14.0414	NOT
Psat1	0.0643382	7.64386	6.02141	1.75e-09	1.38e-08	8.00814	NOT
Arl2	0.0643334	7.25203	6.79745	1.09e-11	1.04e-10	12.1711	NOT
Lyrm2	0.0642392	7.31902	6.28636	3.3e-10	2.79e-09	8.92923	NOT
Gtf3c1	0.0642354	7.24124	7.57724	3.64e-14	4.19e-13	17.7536	NOT
Cyp3a13	0.0640393	7.24503	8.78437	1.66e-18	2.48e-17	27.493	NOT
Vkorc1	0.063923	7.30293	5.65535	1.57e-08	1.12e-07	5.20594	NOT
Immp1l	0.063754	7.35164	5.65059	1.62e-08	1.15e-07	5.26637	NOT
Col12a1	0.0635626	7.2686	5.76823	8.1e-09	5.98e-08	5.74713	NOT
Irf3	0.0635296	7.2237	7.58652	3.39e-14	3.91e-13	17.7837	NOT
Yipf5	0.0634073	7.46309	5.28747	1.25e-07	8.07e-07	3.55036	NOT
Lsr	0.0633421	7.48481	5.45588	4.92e-08	3.33e-07	4.5555	NOT
Luc7l	0.0633048	7.46252	4.94496	7.66e-07	4.45e-06	1.86283	NOT
Pja1	0.0632569	7.39994	5.65385	1.58e-08	1.13e-07	5.3835	NOT
Emc9	0.0632453	7.14216	11.43	3.48e-30	8.18e-29	54.0127	NOT
Gbf1	0.0632088	7.22942	7.95646	1.84e-15	2.29e-14	20.6563	NOT
Dnajc8	0.0631929	8.51094	3.82192	0.000132715	0.000541848	-0.714347	NOT
Coq3	0.0628096	7.21273	7.95562	1.85e-15	2.31e-14	20.6177	NOT
Cnot6l	0.0627708	7.39655	3.98265	6.83e-05	0.000298387	-2.38318	NOT
Lonp2	0.0626755	7.32688	5.85354	4.87e-09	3.68e-08	6.35548	NOT
Rnaseh2c	0.0626685	7.39584	5.41235	6.27e-08	4.18e-07	4.04597	NOT
Mea1	0.0626502	7.47301	4.52302	6.12e-06	3.13e-05	-0.0524834	NOT
Trp53inp1	0.0626214	7.23058	7.33679	2.25e-13	2.45e-12	15.909	NOT
Ints11	0.0625476	7.30118	6.50484	7.92e-11	7.06e-10	10.3031	NOT
Wdr43	0.0624662	7.91503	5.09839	3.45e-07	2.1e-06	4.16508	NOT
Sdhc	0.0624486	7.52356	4.62301	3.8e-06	1.99e-05	0.48026	NOT
Rida	0.0624161	7.16726	8.93248	4.43e-19	6.8e-18	28.7669	NOT
Gpn1	0.0624114	7.22693	7.45404	9.33e-14	1.05e-12	16.7944	NOT
Zfp322a	0.0623171	7.24431	7.11792	1.12e-12	1.16e-11	14.376	NOT
Parp2	0.0622418	7.34183	5.48062	4.28e-08	2.91e-07	4.32804	NOT
Wdr75	0.0621096	7.41921	4.53031	5.92e-06	3.03e-05	-0.126105	NOT
Ift27	0.0620491	7.20895	8.12959	4.49e-16	5.81e-15	21.9912	NOT
Smchd1	0.0619671	7.31363	5.77948	7.58e-09	5.62e-08	5.98604	NOT
Rpp25l	0.0618173	7.20815	7.81435	5.73e-15	6.94e-14	19.4994	NOT
Oma1	0.0616988	7.16941	9.21733	3.26e-20	5.29e-19	31.3314	NOT
Anapc11	0.0615873	7.6866	3.46189	0.000537229	0.00197226	-3.66687	NOT
Taz	0.061572	7.17266	9.00573	2.28e-19	3.56e-18	29.4105	NOT
Ccdc107	0.0615559	7.17959	8.57308	1.06e-17	1.51e-16	25.6491	NOT
Brcc3	0.0614573	7.46662	3.94638	7.95e-05	0.000339594	-2.41866	NOT
Abhd6	0.0614422	7.21948	8.63645	6.12e-18	8.77e-17	26.2283	NOT
Uba6	0.0613807	7.32062	6.52195	7.06e-11	6.34e-10	10.4735	NOT
Ubtf	0.0613625	7.56721	3.66524	0.000247585	0.000966016	-3.2173	NOT
Snu13	0.0612124	7.86981	2.60053	0.00931309	0.0248783	-5.30467	NOT
Sri	0.0611403	7.93292	4.08753	4.37e-05	0.000197542	-0.42848	NOT
Cspp1	0.061109	7.23522	6.72715	1.77e-11	1.66e-10	11.6962	NOT
Sec61b	0.0611073	8.84213	3.65865	0.00025404	0.000989567	-1.26421	NOT
Notch1	0.0610994	7.30551	5.78089	7.51e-09	5.57e-08	5.90677	NOT
Sdhaf2	0.0610641	7.34555	5.42701	5.78e-08	3.88e-07	4.04011	NOT
Mpv17l2	0.0610357	7.24003	6.99454	2.72e-12	2.73e-11	13.4724	NOT
Thoc1	0.0609876	7.44922	4.3626	1.29e-05	6.32e-05	-0.80147	NOT
Alox12b	0.060978	7.15104	10.6526	1.92e-26	3.98e-25	45.4566	NOT
Orc4	0.0609069	7.31068	6.01388	1.83e-09	1.45e-08	7.2938	NOT
Ablim1	0.0608258	7.36163	7.99916	1.3e-15	1.65e-14	21.1208	NOT
Polb	0.0607532	7.27947	6.90194	5.24e-12	5.13e-11	12.8981	NOT
Grb2	0.0606798	7.38526	4.46425	8.07e-06	4.07e-05	-0.436173	NOT
AW209491	0.0606151	7.17408	8.93751	4.23e-19	6.51e-18	28.8158	NOT
Sult2b1	0.0606066	7.27718	8.27779	1.31e-16	1.75e-15	23.2093	NOT
Esd	0.0605458	9.272	3.27996	0.00103954	0.00360812	-2.52135	NOT
Hoxa11	0.0605207	7.12644	11.2643	2.29e-29	5.27e-28	52.1478	NOT
Itm2b	0.0604608	10.5476	4.03274	5.53e-05	0.000245537	0.319366	NOT
Mlec	0.0604533	7.39134	5.44116	5.34e-08	3.6e-07	4.23374	NOT
Myo6	0.0604393	7.29662	6.02842	1.68e-09	1.33e-08	7.34374	NOT
Dctn4	0.0604209	7.45564	3.10168	0.00192627	0.00631363	-5.17896	NOT
Tmem9b	0.060412	7.47631	5.02766	5e-07	2.98e-06	2.2098	NOT
Bcap29	0.0601386	7.59318	2.80771	0.00499315	0.0144419	-5.80651	NOT
Ccdc86	0.0600012	7.29388	6.15599	7.57e-10	6.2e-09	8.10384	NOT
2310033P09Rik	0.0599562	7.20432	7.69424	1.47e-14	1.74e-13	18.5603	NOT
Emp3	0.0599488	7.18242	7.91166	2.64e-15	3.25e-14	20.2328	NOT
Rabgap1l	0.0598998	7.29249	6.7642	1.37e-11	1.3e-10	12.0037	NOT
Trappc1	0.0598856	7.46541	5.26599	1.41e-07	9e-07	3.36104	NOT
Nudt14	0.0598658	7.35824	4.65297	3.29e-06	1.74e-05	0.226087	NOT
Rsbn1l	0.0598611	7.51083	3.3606	0.000778832	0.00276778	-4.3565	NOT
Aldh1a1	0.0598435	7.16183	8.84336	9.85e-19	1.49e-17	27.9213	NOT
Ppp2r3a	0.0597153	7.45615	3.79123	0.000150234	0.000608753	-3.04309	NOT
Utp6	0.0596364	7.23463	7.25966	3.99e-13	4.27e-12	15.3788	NOT
Cd24a	0.059619	7.51455	3.84459	0.000121037	0.000497515	-2.74918	NOT
Imp4	0.0596129	7.35478	5.38426	7.34e-08	4.86e-07	3.83173	NOT
Atf7ip	0.0593518	7.28222	5.72219	1.06e-08	7.74e-08	5.58193	NOT
Fam133b	0.0592127	7.44175	3.58042	0.000343656	0.00130892	-3.7766	NOT
Ccnb2	0.0591917	7.2558	6.71876	1.87e-11	1.76e-10	11.6524	NOT
Vbp1	0.0590746	7.67871	2.80367	0.00505605	0.0144419	-5.58695	NOT
B3galt2	0.0590573	7.10837	10.9681	6.25e-28	1.38e-26	48.8428	NOT
Tmem126b	0.0590379	7.21497	7.07204	1.56e-12	1.6e-11	13.9922	NOT
Rabl6	0.0590108	8.09283	3.67387	0.000239373	0.000937064	-1.58143	NOT
Hirip3	0.0589987	7.26513	6.4391	1.22e-10	1.07e-09	9.88071	NOT
Taf13	0.0589792	7.40416	5.36866	8e-08	5.27e-07	3.79741	NOT
Ccdc174	0.0589554	7.40675	3.30087	0.000965115	0.00337356	-4.76521	NOT
4833439L19Rik	0.0589403	7.4045	4.66985	3.03e-06	1.61e-05	0.480424	NOT
Hax1	0.058891	7.44361	5.38663	7.24e-08	4.8e-07	3.97897	NOT
Zdhhc20	0.0588645	7.45506	3.74964	0.00017746	0.000711281	-3.13017	NOT
Aggf1	0.0588197	7.31719	5.3428	9.23e-08	6.04e-07	3.57671	NOT
Nme1	0.0587954	8.80176	3.38974	0.000700609	0.002517	-2.21652	NOT
Ccdc167	0.0587468	7.15191	9.80989	1.12e-22	2.01e-21	36.9201	NOT
Mthfsd	0.0586414	7.13653	10.4361	1.9e-25	3.81e-24	43.2062	NOT
Etl4	0.0585443	7.33823	4.84253	1.29e-06	7.25e-06	1.07724	NOT
Borcs7	0.0585131	7.2228	6.93338	4.2e-12	4.15e-11	13.0304	NOT
Vwa5a	0.0583761	7.29348	5.66964	1.45e-08	1.04e-07	5.2223	NOT
Qdpr	0.0583498	7.3121	5.45196	5.03e-08	3.4e-07	4.06751	NOT
Hoxa11os	0.0582783	7.12915	10.7099	1.04e-26	2.19e-25	46.0925	NOT
Commd7	0.058271	7.40517	4.49437	7.01e-06	3.56e-05	-0.413564	NOT
Uhrf1bp1l	0.0581212	7.33989	4.82842	1.38e-06	7.74e-06	1.02739	NOT
Dhx36	0.058043	7.45974	3.65086	0.000261866	0.00101821	-3.51562	NOT
Brd8	0.0580152	7.31316	5.18938	2.13e-07	1.33e-06	2.72477	NOT
Fundc1	0.058007	7.35078	5.29131	1.22e-07	7.92e-07	3.27591	NOT
Ccser2	0.0579989	7.3315	4.53593	5.76e-06	2.96e-05	-0.307993	NOT
Cisd2	0.0579945	7.53595	3.4606	0.000539816	0.00198083	-4.04809	NOT
Ptcd3	0.057956	7.25631	6.48199	9.21e-11	8.18e-10	10.108	NOT
Rab32	0.0578945	7.42926	4.87222	1.11e-06	6.32e-06	1.37214	NOT
Sh3glb2	0.0578836	7.21173	7.16055	8.24e-13	8.62e-12	14.5944	NOT
Ddb1	0.0577758	7.64634	2.55777	0.0105401	0.0277644	-6.28398	NOT
Efna1	0.05764	7.42932	4.19183	2.78e-05	0.000129284	-1.61082	NOT
Thoc6	0.0575506	7.22372	7.08226	1.45e-12	1.49e-11	14.0613	NOT
Ak3	0.0575133	7.43336	5.35591	8.58e-08	5.64e-07	3.81845	NOT
Dph6	0.0574658	7.28214	5.98361	2.21e-09	1.73e-08	7.0362	NOT
Rap2b	0.0574576	7.47658	3.25361	0.0011409	0.0039294	-4.74454	NOT
Dbp	0.0574213	7.13202	9.5093	2.08e-21	3.53e-20	33.994	NOT
Dgcr6	0.057368	7.22974	6.68086	2.42e-11	2.26e-10	11.3326	NOT
Lsm1	0.0573398	7.28161	5.83476	5.45e-09	4.11e-08	6.17323	NOT
Gpr87	0.0572955	7.477	4.06775	4.76e-05	0.000214004	-1.95538	NOT
Pdap1	0.057262	8.44626	3.37341	0.000743502	0.00265418	-2.33872	NOT
3110040N11Rik	0.0572527	7.29703	5.86756	4.47e-09	3.41e-08	6.35139	NOT
Klf10	0.0572431	7.69535	2.39175	0.016775	0.0422015	-6.5222	NOT
Arhgap42	0.0572353	7.15822	8.52303	1.64e-17	2.3e-16	25.2133	NOT
Iah1	0.0572105	7.28707	5.86747	4.48e-09	3.41e-08	6.32825	NOT
Ten1	0.0571349	7.28843	5.69983	1.21e-08	8.77e-08	5.39543	NOT
Ilf3	0.0571095	7.2154	6.75664	1.44e-11	1.37e-10	11.8722	NOT
Atf3	0.0570249	7.52838	1.20171	0.229485	0.378789	-8.76583	NOT
Ttll7	0.0570043	7.17647	8.30536	1.04e-16	1.4e-15	23.3884	NOT
Ppil3	0.056952	7.19871	7.6843	1.59e-14	1.87e-13	18.4796	NOT
Hsp25-ps1	0.0568131	7.43519	5.14924	2.63e-07	1.63e-06	2.68267	NOT
Ptcd2	0.0567006	7.27889	5.77525	7.77e-09	5.75e-08	5.81307	NOT
Atp6v0b	0.0566848	7.80477	4.23569	2.29e-05	0.000108022	-0.454778	NOT
Zfp185	0.056666	7.18791	9.43162	4.36e-21	7.31e-20	33.3038	NOT
Hdac2	0.056637	7.46248	3.63554	0.000277924	0.00107553	-3.53957	NOT
Chp1	0.0565677	7.36986	5.74368	9.36e-09	6.86e-08	5.78816	NOT
Mpst	0.0565295	7.30987	5.9223	3.21e-09	2.48e-08	6.65605	NOT
Keap1	0.0564898	7.41768	5.25482	1.49e-07	9.54e-07	3.24626	NOT
Atp2a2	0.0563954	7.69739	2.34442	0.0190639	0.0473607	-6.49008	NOT
Gtf3c6	0.0563832	7.61639	4.00041	6.34e-05	0.000279081	-2.01422	NOT
Cdc16	0.0563232	7.38322	5.04493	4.57e-07	2.73e-06	2.10858	NOT
Atp6v0d1	0.0562637	7.35841	5.91839	3.29e-09	2.53e-08	6.73175	NOT
Tiam1	0.0562392	7.29167	6.22897	4.77e-10	3.97e-09	8.51829	NOT
Coq9	0.0562083	7.22438	6.98793	2.86e-12	2.86e-11	13.3955	NOT
Ascc1	0.0561766	7.23394	6.45736	1.08e-10	9.55e-10	9.8832	NOT
Ccdc127	0.0561691	7.52974	3.63168	0.000282109	0.00109047	-3.46141	NOT
Ndufaf4	0.0561629	7.51831	3.58682	0.000335336	0.00127888	-3.68614	NOT
Ube2d2a	0.0561507	7.55756	2.29836	0.021549	0.0526663	-6.99233	NOT
Naa10	0.0561488	7.47333	4.81226	1.5e-06	8.35e-06	1.16641	NOT
Lsm10	0.0561426	7.22247	6.56489	5.3e-11	4.8e-10	10.5604	NOT
Dusp14	0.0561409	7.26727	5.92848	3.1e-09	2.39e-08	6.68066	NOT
Ubr5	0.0560884	7.48861	3.0371	0.00239095	0.00769186	-5.34389	NOT
Cerk	0.0560697	7.15482	9.60378	8.36e-22	1.45e-20	34.928	NOT
Upf2	0.056027	7.47539	3.70347	0.000213103	0.000840201	-3.32635	NOT
Hoxa7	0.0559337	7.28656	5.62344	1.89e-08	1.34e-07	4.97423	NOT
Idh3g	0.0559185	7.64763	3.58198	0.00034161	0.00130155	-3.51095	NOT
Poldip2	0.0558727	7.34025	5.26882	1.38e-07	8.88e-07	3.16244	NOT
Il1f8	0.0558353	7.1199	11.2506	2.68e-29	6.13e-28	51.9593	NOT
Fam103a1	0.0557717	7.57666	2.33849	0.0193692	0.0480232	-6.93552	NOT
Abcf3	0.0556383	7.18419	8.04044	9.32e-16	1.19e-14	21.218	NOT
Ppp1r12a	0.0556128	7.45879	3.56466	0.000364964	0.00138363	-3.80718	NOT
2210016F16Rik	0.0555855	7.30339	5.56668	2.62e-08	1.83e-07	4.65571	NOT
Zkscan3	0.0555823	7.27125	5.96878	2.42e-09	1.89e-08	6.97579	NOT
Dpm2	0.0553229	7.31973	5.26448	1.42e-07	9.07e-07	3.09078	NOT
Pin1	0.0553136	7.6202	4.16849	3.08e-05	0.000142136	-1.38	NOT
Mars	0.0552587	7.28232	6.19845	5.79e-10	4.79e-09	8.31778	NOT
Zmynd11	0.0552071	7.37608	3.49682	0.000471611	0.00175201	-4.22343	NOT
1700027J19Rik	0.0551314	7.5469	4.30503	1.68e-05	8.08e-05	-1.02382	NOT
Calm3	0.0551133	7.50924	3.61411	0.000301939	0.00115992	-3.60601	NOT
Cadm1	0.0550955	7.68009	1.48671	0.137103	0.254527	-7.98052	NOT
Alcam	0.0550075	7.33363	3.91724	8.98e-05	0.000378357	-2.82216	NOT
Rb1cc1	0.0549337	7.44181	3.25851	0.0011214	0.00386955	-4.79357	NOT
Fopnl	0.0549252	7.4035	4.95262	7.37e-07	4.29e-06	1.6497	NOT
Hn1	0.054893	7.73489	3.38084	0.000723679	0.00258947	-3.77754	NOT
Serpinb12	0.0548575	7.13431	10.3436	4.99e-25	9.89e-24	42.2092	NOT
Abcd3	0.0547842	7.35435	5.49152	4.02e-08	2.75e-07	4.33878	NOT
Lars	0.0547657	7.48554	3.92567	8.67e-05	0.000367115	-2.5368	NOT
Aldh1a7	0.0547552	7.13442	10.5325	6.88e-26	1.4e-24	44.1855	NOT
Naa15	0.0546677	7.78948	2.09561	0.0361262	0.0828068	-6.66224	NOT
Ahnak2	0.0546112	7.28523	5.53194	3.2e-08	2.21e-07	4.4053	NOT
Nip7	0.0545639	7.40525	4.16776	3.09e-05	0.000142562	-1.71181	NOT
Rabgap1	0.0545303	7.42142	4.3205	1.56e-05	7.56e-05	-1.09271	NOT
Cbr3	0.0544707	7.19047	8.21106	2.29e-16	3.02e-15	22.5877	NOT
Rnf167	0.0544393	7.21377	6.59209	4.42e-11	4.02e-10	10.7286	NOT
Ndufaf3	0.0543758	7.1852	7.51478	5.88e-14	6.67e-13	17.1555	NOT
Utp4	0.054352	7.46013	3.5359	0.000407078	0.00153078	-3.91659	NOT
Hnrnpa0	0.0543476	7.4998	2.19399	0.0282444	0.0669091	-7.27088	NOT
Rdh10	0.0543026	7.26257	6.0752	1.26e-09	1.01e-08	7.55123	NOT
Las1l	0.0542874	7.40265	4.5191	6.24e-06	3.18e-05	-0.315252	NOT
Rab7b	0.0542165	7.14267	9.76605	1.72e-22	3.07e-21	36.4531	NOT
Crb3	0.0541511	7.22868	7.30751	2.8e-13	3.03e-12	15.6646	NOT
Uba2	0.0541039	7.72357	3.03965	0.00237085	0.0076324	-4.77649	NOT
Pon3	0.0539871	7.21492	6.74578	1.55e-11	1.47e-10	11.7202	NOT
Bcat2	0.0539352	7.13655	9.41734	4.99e-21	8.35e-20	33.1279	NOT
Map2k2	0.0538825	7.51512	4.01	6.09e-05	0.000268741	-2.1706	NOT
Ppl	0.0537821	7.39669	5.92019	3.25e-09	2.51e-08	6.77327	NOT
Arfgap2	0.0537771	7.22566	6.3222	2.62e-10	2.24e-09	9.01977	NOT
Impa1	0.0537746	7.31572	5.58941	2.3e-08	1.62e-07	4.84793	NOT
Hikeshi	0.0536283	7.35478	4.75626	1.98e-06	1.08e-05	0.62584	NOT
Mllt3	0.0535738	7.28006	5.27865	1.31e-07	8.44e-07	3.12625	NOT
Zmat5	0.0535681	7.19997	6.98626	2.89e-12	2.89e-11	13.3864	NOT
Fam213b	0.0534822	7.12955	9.62068	7.1e-22	1.24e-20	35.0421	NOT
Casp14	0.0534741	7.12913	11.0871	1.67e-28	3.74e-27	50.1467	NOT
Sh3bgrl	0.0534621	7.43388	3.23718	0.00120866	0.00414048	-4.96462	NOT
Snn	0.0534256	7.1897	7.48484	7.38e-14	8.33e-13	16.9485	NOT
Ddx39b	0.0533603	7.6515	2.51706	0.0118397	0.0308173	-6.41526	NOT
Hopx	0.053135	7.1609	8.65876	5.03e-18	7.26e-17	26.3048	NOT
Sumo3	0.0531335	7.67273	2.16141	0.0306729	0.0718849	-7.07767	NOT
Zdhhc5	0.0531319	7.32278	5.44925	5.1e-08	3.45e-07	4.09719	NOT
Slc16a11	0.0530892	7.18784	7.59078	3.28e-14	3.79e-13	17.7229	NOT
Hnrnph3	0.0530186	7.17148	7.69907	1.42e-14	1.68e-13	18.5816	NOT
Tmem230	0.0529982	7.21978	6.27208	3.62e-10	3.05e-09	8.67846	NOT
Rheb	0.0529715	7.75543	1.56472	0.117661	0.224229	-7.64693	NOT
BC031181	0.0529631	7.58296	3.97642	7.01e-05	0.000305746	-2.24878	NOT
Dgat2	0.0529574	7.18416	8.79149	1.56e-18	2.33e-17	27.4814	NOT
Ogt	0.0529251	7.28526	4.94587	7.63e-07	4.43e-06	1.41409	NOT
Pigk	0.0528553	7.24751	6.06606	1.33e-09	1.07e-08	7.44372	NOT
Polr3d	0.0528457	7.39271	4.12112	3.78e-05	0.000172358	-2.03321	NOT
Ccdc124	0.0528287	7.39226	4.9586	7.14e-07	4.17e-06	1.65387	NOT
Topors	0.0528282	7.37111	3.52192	0.000429149	0.00160713	-4.15851	NOT
Hoxb13	0.0528277	7.11002	12.0489	2.4e-33	6.22e-32	61.2108	NOT
Zkscan1	0.0527002	7.31748	4.69756	2.65e-06	1.42e-05	0.291744	NOT
Nelfb	0.0526908	7.25557	6.10572	1.04e-09	8.41e-09	7.69588	NOT
Guk1	0.0526051	7.33982	4.98216	6.33e-07	3.72e-06	1.63529	NOT
Rassf7	0.0526004	7.23236	6.5621	5.4e-11	4.89e-10	10.5386	NOT
Nit2	0.0525976	7.30741	4.9772	6.49e-07	3.81e-06	1.59309	NOT
Arap2	0.0525964	7.378	5.39702	6.83e-08	4.54e-07	3.87942	NOT
Exosc5	0.0525818	7.35625	4.64602	3.4e-06	1.8e-05	0.100019	NOT
Slu7	0.0525776	7.34714	4.49797	6.89e-06	3.5e-05	-0.51983	NOT
Elovl4	0.0525525	7.25532	7.00079	2.61e-12	2.62e-11	13.4692	NOT
Vsig8	0.0525394	7.11783	10.8613	2.01e-27	4.36e-26	47.6719	NOT
Nudt19	0.0525361	7.27058	5.70582	1.17e-08	8.49e-08	5.36686	NOT
Atp5j2	0.0524118	9.07534	3.12792	0.00176238	0.00583476	-3.02938	NOT
Haghl	0.0523538	7.12133	9.65676	5e-22	8.79e-21	35.3909	NOT
Shtn1	0.0523312	7.38605	4.25403	2.11e-05	0.000100046	-1.49447	NOT
Wdr12	0.0522748	7.47615	3.69582	0.000219615	0.000863571	-3.46247	NOT
Tmem106b	0.0522451	7.27462	5.39227	7.02e-08	4.66e-07	3.69518	NOT
Acbd5	0.0522357	7.36597	4.56813	4.94e-06	2.56e-05	-0.203648	NOT
Hspa1a	0.0522043	7.29841	3.90389	9.49e-05	0.000397929	-3.06441	NOT
Glod4	0.0521788	7.53843	3.68223	0.000231656	0.000908658	-3.42158	NOT
Retreg3	0.0521164	7.2204	6.64789	3.03e-11	2.8e-10	11.0962	NOT
Tprgl	0.0519386	7.33871	4.78324	1.73e-06	9.56e-06	0.749352	NOT
Amotl1	0.0518898	7.45012	1.91922	0.0549667	0.11883	-7.88906	NOT
Hspb8	0.051839	7.16763	7.89979	2.9e-15	3.57e-14	20.0798	NOT
Baiap2	0.0518076	7.18962	7.55303	4.39e-14	5.02e-13	17.4314	NOT
Cenpc1	0.0517859	7.21429	6.41367	1.44e-10	1.26e-09	9.60926	NOT
Trap1	0.0516532	7.34556	5.16735	2.39e-07	1.48e-06	2.57755	NOT
Clstn1	0.0515993	7.2464	5.8114	6.27e-09	4.69e-08	5.9435	NOT
Phyhip	0.0515921	7.10787	11.8024	4.56e-32	1.14e-30	58.2842	NOT
Paf1	0.0515917	7.23468	6.05128	1.46e-09	1.16e-08	7.3965	NOT
Rfng	0.0515536	7.17165	7.79149	6.86e-15	8.27e-14	19.2525	NOT
Khdrbs1	0.0514195	7.47869	2.76025	0.00577959	0.0161845	-6.17272	NOT
Ccndbp1	0.0513897	7.29705	5.20477	1.96e-07	1.23e-06	2.70872	NOT
Snhg4	0.0513754	7.23305	5.24362	1.59e-07	1.01e-06	2.88976	NOT
Sdhd	0.051375	7.54825	3.30351	0.00095608	0.00334692	-4.59798	NOT
Yipf4	0.0512951	7.26191	5.38192	7.43e-08	4.91e-07	3.63903	NOT
Eif4e3	0.0512793	7.34909	3.91786	8.96e-05	0.000377453	-2.93191	NOT
1700123O20Rik	0.051263	7.39715	4.25199	2.13e-05	0.000100901	-1.49514	NOT
Glmn	0.0511869	7.25757	5.40991	6.36e-08	4.24e-07	3.73413	NOT
Puf60	0.0511688	7.62777	3.55716	0.000375531	0.00142073	-3.62267	NOT
Apeh	0.0511554	7.16043	7.87267	3.6e-15	4.4e-14	19.8822	NOT
Blvra	0.0511345	7.34018	4.58725	4.51e-06	2.34e-05	-0.14688	NOT
Mtmr11	0.0511245	7.12823	8.97092	3.13e-19	4.85e-18	29.0388	NOT
Lrrc45	0.0510891	7.13254	9.53843	1.57e-21	2.68e-20	34.2675	NOT
Pcp4	0.0509653	7.09827	10.7484	6.85e-27	1.46e-25	46.4403	NOT
Gtf2h3	0.0508558	7.16523	7.72067	1.2e-14	1.42e-13	18.6888	NOT
Srek1ip1	0.0508241	7.37363	4.07629	4.59e-05	0.000206693	-2.25906	NOT
Kmt2c	0.0508061	7.2511	5.38964	7.12e-08	4.72e-07	3.65014	NOT
Cdc40	0.0507586	7.39572	3.59166	0.000329172	0.0012576	-3.94013	NOT
Rhov	0.0507524	7.15906	9.00177	2.37e-19	3.68e-18	29.3175	NOT
Tmprss2	0.0507035	7.18479	6.72347	1.81e-11	1.7e-10	11.5598	NOT
Scmh1	0.0506751	7.35815	3.57162	0.000355404	0.00134998	-4.13862	NOT
Dnajc13	0.0506572	7.21238	6.17968	6.52e-10	5.38e-09	8.12318	NOT
Hmbs	0.0505902	7.27313	5.77232	7.91e-09	5.85e-08	5.74284	NOT
R3hdm1	0.0505462	7.38016	3.32202	0.000894885	0.00314572	-4.86335	NOT
Rbm22	0.0505249	7.47123	2.74884	0.00598465	0.0166798	-6.26038	NOT
Dst	0.0505217	8.46539	2.58008	0.00988296	0.0261996	-4.69258	NOT
Wdr41	0.0505014	7.18663	7.44618	9.9e-14	1.11e-12	16.6428	NOT
Pdhb	0.0503913	7.57606	3.41256	0.000644503	0.00233029	-4.2668	NOT
Plac8	0.0503806	7.20061	7.8009	6.37e-15	7.69e-14	19.3045	NOT
Rprd1b	0.0503722	7.21149	6.49601	8.39e-11	7.47e-10	10.1082	NOT
Clock	0.0503562	7.3942	4.30517	1.67e-05	8.07e-05	-1.25663	NOT
Slc35b2	0.0502666	7.3017	4.86434	1.15e-06	6.56e-06	1.04069	NOT
Ttc9c	0.0500458	7.26164	5.26793	1.39e-07	8.92e-07	3.0364	NOT
Arpc3	0.0500119	8.39438	3.20461	0.00135403	0.00459193	-2.90831	NOT
Rarg	0.0499992	7.43	4.55503	5.26e-06	2.71e-05	-0.217209	NOT
Col4a5	0.049788	7.17772	6.44845	1.15e-10	1.01e-09	9.77055	NOT
Tor3a	0.0497325	7.16201	7.72144	1.19e-14	1.41e-13	18.6907	NOT
Atg101	0.0497066	7.30751	4.90569	9.36e-07	5.38e-06	1.23532	NOT
Paics	0.0496973	7.74801	1.4181	0.156173	0.28128	-7.90564	NOT
Aasdhppt	0.0496876	7.5171	3.4194	0.000628544	0.00227733	-4.34771	NOT
Clk4	0.0496306	7.24957	5.25198	1.52e-07	9.68e-07	2.90416	NOT
Uba3	0.0496162	7.41306	3.62358	0.000291099	0.0011221	-3.75702	NOT
Tmem29	0.0495868	7.19273	6.53192	6.61e-11	5.94e-10	10.2934	NOT
Max	0.0495804	7.3648	4.60931	4.06e-06	2.12e-05	-0.0782644	NOT
Acap2	0.0495744	7.44844	5.08712	3.66e-07	2.22e-06	2.36516	NOT
Ifi35	0.0495461	7.27226	4.84673	1.26e-06	7.11e-06	0.897446	NOT
Plxdc2	0.0494954	7.19279	6.37338	1.88e-10	1.62e-09	9.23759	NOT
Nrn1	0.0494761	7.12764	9.39518	6.15e-21	1.03e-19	32.8981	NOT
Cox19	0.0494601	7.22808	6.34356	2.28e-10	1.96e-09	9.12086	NOT
Nipal2	0.0494503	7.29066	5.74166	9.48e-09	6.94e-08	5.59051	NOT
Ppp1ca	0.049368	8.65068	3.04224	0.00235055	0.00757424	-3.35747	NOT
Cnot7	0.049346	7.41044	2.99412	0.0027549	0.00873458	-5.72606	NOT
Phpt1	0.0491227	7.16883	7.18679	6.81e-13	7.17e-12	14.7424	NOT
Mdh2	0.0490872	9.17462	2.92176	0.00348347	0.0108014	-3.64041	NOT
Ttc33	0.0490755	7.19552	6.15621	7.56e-10	6.19e-09	7.93155	NOT
Setd5	0.049043	7.4425	2.41754	0.0156323	0.0396343	-7.06837	NOT
Plbd1	0.048959	7.13729	10.1498	3.67e-24	7.05e-23	40.2412	NOT
Pmm2	0.048938	7.22934	5.86667	4.5e-09	3.42e-08	6.26277	NOT
Irf2	0.0488898	7.359	4.40606	1.06e-05	5.24e-05	-0.973217	NOT
Lmo4	0.0488745	7.4236	2.66837	0.00762663	0.0207216	-6.61862	NOT
Slc35e4	0.0488059	7.21409	6.19981	5.74e-10	4.75e-09	8.21048	NOT
Pik3r2	0.0487302	7.16814	7.29968	2.97e-13	3.2e-12	15.5402	NOT
Alox12	0.048614	7.1923	6.79444	1.11e-11	1.06e-10	12.0163	NOT
Cryzl1	0.0485583	7.31428	5.08185	3.76e-07	2.28e-06	2.0665	NOT
Slc44a2	0.0485538	7.22102	6.0043	1.95e-09	1.53e-08	7.02762	NOT
Cpt2	0.0485528	7.18572	7.3426	2.15e-13	2.35e-12	15.8805	NOT
Sf3b3	0.0485521	7.37864	3.69708	0.00021853	0.000860021	-3.63202	NOT
Txnip	0.0483936	7.34902	3.55129	0.000384009	0.00145118	-4.29191	NOT
Atp5g3	0.0483472	8.68849	2.97812	0.00290285	0.00915575	-3.54386	NOT
Rnf14	0.0483291	7.23311	5.45773	4.87e-08	3.29e-07	3.97255	NOT
Ppib	0.0483224	8.16755	2.93181	0.00337277	0.0104938	-3.89216	NOT
Mtf2	0.0482876	7.28699	4.4514	8.57e-06	4.3e-05	-0.779132	NOT
Asna1	0.0482839	7.29307	4.84884	1.25e-06	7.05e-06	0.944915	NOT
Nfe2l1	0.0482798	7.61852	2.20476	0.0274797	0.0652478	-7.19696	NOT
Slc39a10	0.048221	7.42135	4.32485	1.53e-05	7.42e-05	-1.17416	NOT
Ebp	0.0482139	7.3927	4.77079	1.84e-06	1.01e-05	0.713369	NOT
Ak1	0.0482121	7.11476	10.269	1.08e-24	2.12e-23	41.4524	NOT
Tardbp	0.0481655	8.01564	2.7527	0.00591464	0.0165158	-4.65783	NOT
Adss	0.0481438	7.55657	3.12224	0.00179672	0.00593589	-5.14272	NOT
Ormdl3	0.0481012	7.22307	5.31344	1.08e-07	7.05e-07	3.17726	NOT
Tfb2m	0.0480545	7.19425	6.50238	8.05e-11	7.17e-10	10.1338	NOT
Elavl1	0.0479823	7.4762	3.2494	0.00115794	0.00397881	-4.89939	NOT
Ubald1	0.0479697	7.24699	5.30943	1.11e-07	7.2e-07	3.1926	NOT
Prpf38b	0.0479609	7.56518	2.3194	0.0203807	0.0501738	-7.03369	NOT
Cept1	0.0479048	7.2342	5.8834	4.07e-09	3.11e-08	6.32623	NOT
Afg3l1	0.0478104	7.36508	3.88296	0.000103443	0.000429988	-2.98856	NOT
Ugp2	0.0476825	7.54076	2.67702	0.00743266	0.0202319	-6.36438	NOT
Itfg1	0.0476476	7.32607	4.49197	7.09e-06	3.6e-05	-0.658217	NOT
Vcpkmt	0.0476286	7.21077	6.30814	2.87e-10	2.44e-09	8.90046	NOT
Ccdc91	0.047624	7.18833	6.76515	1.36e-11	1.29e-10	11.8431	NOT
Snx7	0.0475728	7.25863	5.09061	3.59e-07	2.18e-06	2.05373	NOT
Wdr46	0.047545	7.20889	5.95256	2.67e-09	2.07e-08	6.74054	NOT
Retsat	0.0475251	7.14725	8.06535	7.61e-16	9.74e-15	21.376	NOT
Arl8b	0.0475148	7.42366	3.66643	0.00024644	0.000961816	-3.66246	NOT
Pycrl	0.0474956	7.19115	6.38801	1.71e-10	1.48e-09	9.37095	NOT
Bnipl	0.0474325	7.1111	10.7191	9.39e-27	1.99e-25	46.1444	NOT
Gatad2b	0.047418	7.38176	2.8315	0.00463652	0.013889	-6.23166	NOT
Samhd1	0.0474088	7.37689	4.81496	1.48e-06	8.25e-06	0.858001	NOT
Mycbp2	0.0473777	7.49247	3.44765	0.000566356	0.00206988	-4.23795	NOT
Sppl2a	0.0473418	7.39322	3.55185	0.000383195	0.00144833	-4.14456	NOT
Snd1	0.0472829	7.33327	4.04584	5.23e-05	0.000233167	-2.48271	NOT
Cenpf	0.0472708	7.3169	4.33124	1.49e-05	7.22e-05	-1.31519	NOT
4933434E20Rik	0.0471705	7.25747	5.24409	1.58e-07	1.01e-06	2.85931	NOT
BC005537	0.0471186	7.51974	2.29313	0.0218483	0.0533043	-7.17828	NOT
Chrac1	0.0470995	7.40188	2.91073	0.00360884	0.0111404	-6.08793	NOT
Smu1	0.0470213	7.58594	2.43315	0.0149747	0.0381345	-6.8259	NOT
Tmem134	0.0470199	7.70067	3.73206	0.000190318	0.000757815	-2.92132	NOT
2610507B11Rik	0.0469813	7.34241	4.40107	1.08e-05	5.35e-05	-1.01369	NOT
Plek2	0.04696	7.61899	1.96754	0.0491314	0.108151	-7.63579	NOT
Cyb561	0.046947	7.21553	6.0992	1.08e-09	8.74e-09	7.59604	NOT
Mcm7	0.0469433	7.36382	3.20455	0.00135432	0.00459226	-5.22063	NOT
Tmem79	0.0469244	7.25669	5.83151	5.56e-09	4.18e-08	6.03187	NOT
Tmem11	0.0469088	7.40762	3.61791	0.000297538	0.00114432	-3.90493	NOT
Cdk7	0.0468511	7.27737	4.91837	8.78e-07	5.07e-06	1.22863	NOT
Pef1	0.0467974	7.21305	6.02481	1.72e-09	1.36e-08	7.16374	NOT
Thap2	0.046789	7.18313	6.35953	2.06e-10	1.77e-09	9.17613	NOT
Med29	0.0467223	7.20465	6.07742	1.24e-09	9.97e-09	7.46253	NOT
Rbm27	0.046685	7.41495	2.77198	0.00557547	0.0156815	-6.33669	NOT
Taco1	0.0466567	7.13242	8.74922	2.27e-18	3.35e-17	27.0923	NOT
Dync1li2	0.0466208	7.39001	3.93415	8.37e-05	0.000355802	-2.86218	NOT
Gstp2	0.0465173	7.28625	4.96556	6.89e-07	4.03e-06	1.47002	NOT
Pmepa1	0.0465045	7.41277	2.51544	0.0118941	0.0309449	-6.91855	NOT
Ubr3	0.0464945	7.21757	5.95378	2.65e-09	2.06e-08	6.75861	NOT
Dcakd	0.0464838	7.26244	5.21353	1.87e-07	1.18e-06	2.69762	NOT
Kif21a	0.0464709	7.50604	3.80422	0.000142569	0.000579481	-3.04339	NOT
1810030O07Rik	0.0464093	7.23788	5.3737	7.78e-08	5.13e-07	3.50599	NOT
Marc2	0.0463998	7.43927	4.49923	6.85e-06	3.48e-05	-0.421467	NOT
Twf1	0.0463882	7.65297	2.8253	0.00472715	0.0141212	-5.72261	NOT
S100a4	0.046377	7.17221	7.24834	4.33e-13	4.63e-12	15.168	NOT
Chid1	0.0463675	7.12365	8.95896	3.49e-19	5.39e-18	28.9254	NOT
Sprr2i	0.046364	7.1109	8.34264	7.61e-17	1.03e-15	23.5721	NOT
Nrd1	0.0462785	7.44605	3.22209	0.00127412	0.00434398	-5.05674	NOT
Hnrnpd	0.0462536	7.83853	2.30803	0.021005	0.0515338	-6.23691	NOT
Dcaf11	0.0462342	7.19003	6.22522	4.88e-10	4.06e-09	8.33773	NOT
Insig2	0.0461996	7.30576	4.58446	4.57e-06	2.37e-05	-0.291053	NOT
Camk1	0.0460424	7.13183	8.3867	5.24e-17	7.17e-16	23.9819	NOT
Ssbp3	0.0459723	7.28646	4.95869	7.14e-07	4.17e-06	1.42009	NOT
Galk1	0.0459686	7.12102	9.67484	4.19e-22	7.4e-21	35.558	NOT
Nsun2	0.0458243	7.86797	2.0906	0.0365738	0.0837003	-6.52163	NOT
Ppp1r10	0.0457284	7.28096	4.66488	3.1e-06	1.65e-05	0.0633204	NOT
Suclg2	0.0457107	7.52487	2.96172	0.00306197	0.00960896	-5.71982	NOT
Usp46	0.0456946	7.25094	5.15344	2.58e-07	1.59e-06	2.34673	NOT
Il17re	0.0456586	7.16913	7.05275	1.8e-12	1.83e-11	13.77	NOT
Rbms3	0.0456577	7.19792	5.40016	6.72e-08	4.47e-07	3.62069	NOT
Arc	0.0456506	7.1873	5.79002	7.12e-09	5.3e-08	5.71254	NOT
L1cam	0.0456493	7.13302	8.4292	3.65e-17	5.04e-16	24.3447	NOT
AI506816	0.0456425	7.35814	4.26905	1.97e-05	9.4e-05	-1.50885	NOT
Xpo1	0.0456082	7.44162	2.86531	0.00416925	0.012664	-6.03424	NOT
Zc3h14	0.0455806	7.46112	2.77019	0.00560627	0.0157494	-6.28473	NOT
Fosb	0.0455791	7.32426	3.10848	0.00188248	0.00618814	-5.85497	NOT
Mblac2	0.045532	7.15506	7.14137	9.48e-13	9.86e-12	14.3758	NOT
Farsa	0.045501	7.23926	5.30884	1.11e-07	7.22e-07	3.16927	NOT
Rit1	0.0454437	7.21872	5.95914	2.57e-09	2e-08	6.72906	NOT
Tia1	0.0454367	7.23014	5.197	2.04e-07	1.28e-06	2.56963	NOT
Fbxo9	0.0454007	7.1911	6.55952	5.5e-11	4.97e-10	10.4687	NOT
Gale	0.0453467	7.18239	7.36308	1.85e-13	2.03e-12	16.0031	NOT
Emc3	0.0452791	7.42474	3.86129	0.000113055	0.000467143	-3.01613	NOT
Taf6l	0.0452784	7.2933	4.46367	8.09e-06	4.08e-05	-0.864533	NOT
Umps	0.045277	7.21342	5.86459	4.56e-09	3.46e-08	6.23821	NOT
Ckap5	0.0451897	7.4853	3.06376	0.00218793	0.00709565	-5.46602	NOT
Fbxo3	0.0451824	7.36478	4.24465	2.2e-05	0.000104048	-1.70134	NOT
C330018D20Rik	0.0451767	7.12634	8.84273	9.91e-19	1.49e-17	27.8934	NOT
Nr1d2	0.0451556	7.23959	4.84424	1.28e-06	7.2e-06	0.839606	NOT
Ppil2	0.0451276	7.33811	4.39377	1.12e-05	5.52e-05	-1.10814	NOT
Mut	0.0451075	7.16032	7.2301	4.96e-13	5.28e-12	15.0272	NOT
Serpinh1	0.0450836	7.41453	3.29902	0.000971508	0.0033944	-4.99386	NOT
Nbr1	0.0450741	7.22795	5.56884	2.59e-08	1.81e-07	4.57055	NOT
Celf4	0.0450676	7.19095	5.79365	6.96e-09	5.2e-08	5.77766	NOT
Paxx	0.0449977	7.11579	9.48261	2.68e-21	4.54e-20	33.7123	NOT
Fam58b	0.0449794	7.18042	6.03733	1.59e-09	1.26e-08	7.19726	NOT
Prss27	0.0449651	7.17817	6.38863	1.7e-10	1.48e-09	9.30646	NOT
Adsl	0.0449638	7.26203	4.88579	1.04e-06	5.92e-06	1.04043	NOT
Casp8ap2	0.0449081	7.29486	3.89049	0.000100285	0.000418025	-3.02735	NOT
Gpr107	0.0448977	7.19595	6.21452	5.22e-10	4.34e-09	8.30817	NOT
Stk38l	0.0448913	7.21122	5.76928	8.05e-09	5.95e-08	5.64949	NOT
Tmem125	0.044869	7.15031	8.68866	3.87e-18	5.64e-17	26.5533	NOT
Parp1	0.0448633	7.27578	4.45917	8.26e-06	4.16e-05	-0.877556	NOT
Zfp758	0.0448573	7.2849	4.18385	2.88e-05	0.000133673	-2.06495	NOT
Nup35	0.0448081	7.15797	7.5413	4.8e-14	5.48e-13	17.33	NOT
Rab3gap1	0.0446883	7.22853	5.18525	2.17e-07	1.36e-06	2.5106	NOT
Klk14	0.0446721	7.10651	8.9919	2.59e-19	4.02e-18	29.1755	NOT
Tsta3	0.0446529	7.40855	3.61781	0.000297657	0.00114459	-3.96862	NOT
B9d1	0.0446395	7.14956	7.26791	3.75e-13	4.02e-12	15.2753	NOT
Oxr1	0.044544	7.30382	4.23744	2.27e-05	0.000107248	-1.77951	NOT
Yif1b	0.0445051	7.22009	5.4274	5.77e-08	3.87e-07	3.72885	NOT
Esr1	0.0444497	7.14375	7.30956	2.76e-13	2.98e-12	15.6085	NOT
Stap2	0.0444146	7.20546	6.32782	2.53e-10	2.16e-09	8.95867	NOT
Ttc27	0.0443672	7.16728	6.70677	2.03e-11	1.9e-10	11.4149	NOT
Lgr4	0.0443596	7.14854	6.80054	1.06e-11	1.02e-10	12.0188	NOT
Znhit6	0.0443528	7.24607	4.85274	1.22e-06	6.92e-06	0.880148	NOT
Yars2	0.044302	7.16617	7.12902	1.04e-12	1.08e-11	14.3425	NOT
Mob4	0.044279	7.63444	3.29448	0.000987325	0.00344382	-4.50733	NOT
Snap47	0.0442199	7.29583	4.4133	1.02e-05	5.08e-05	-1.1032	NOT
Tmem154	0.0442022	7.28255	5.57011	2.57e-08	1.79e-07	4.57691	NOT
Ppp1r7	0.0440275	7.36659	4.01218	6.03e-05	0.000266568	-2.60841	NOT
Fam118b	0.0440163	7.17614	6.24948	4.18e-10	3.51e-09	8.47333	NOT
Ube2w	0.0440136	7.30346	4.29661	1.74e-05	8.37e-05	-1.58788	NOT
Ate1	0.0439777	7.21542	5.2373	1.64e-07	1.04e-06	2.73319	NOT
Prss23	0.0439732	7.2702	3.92582	8.67e-05	0.000366943	-3.05913	NOT
Klk11	0.0439412	7.11383	10.5464	5.94e-26	1.21e-24	44.3134	NOT
Cuta	0.0437239	7.47202	3.32964	0.000870764	0.00306868	-4.80652	NOT
Ipo4	0.0437175	7.1679	6.75341	1.47e-11	1.4e-10	11.7174	NOT
Exoc3	0.0436786	7.54927	3.13877	0.00169841	0.00564499	-5.23911	NOT
Twsg1	0.0436571	7.24104	4.98354	6.28e-07	3.7e-06	1.53787	NOT
Fabp6	0.0436359	7.10784	9.93232	3.3e-23	6.07e-22	38.0512	NOT
Ngrn	0.0436271	7.16939	6.48334	9.13e-11	8.11e-10	9.9553	NOT
Creld2	0.0435811	7.29108	4.79663	1.62e-06	8.98e-06	0.623477	NOT
Chchd10	0.0435611	7.31954	4.80767	1.54e-06	8.53e-06	0.656879	NOT
Chmp5	0.0435391	7.55701	2.73706	0.0062032	0.0172122	-6.28027	NOT
Trmt10a	0.0435224	7.17062	6.60962	3.93e-11	3.59e-10	10.7778	NOT
Golga4	0.0435157	7.45873	3.15422	0.00161106	0.00537959	-5.28408	NOT
Mllt10	0.0435114	7.2688	4.43962	9.05e-06	4.52e-05	-0.953946	NOT
Ggta1	0.0434918	7.20633	5.35412	8.67e-08	5.69e-07	3.35694	NOT
Polr2f	0.0434653	7.74275	3.05399	0.00226042	0.00731069	-4.86722	NOT
Gba	0.0434456	7.38065	4.73133	2.24e-06	1.21e-05	0.413003	NOT
Ap4s1	0.0434454	7.16166	6.6647	2.7e-11	2.51e-10	11.1177	NOT
Tle4	0.0434367	7.20915	5.17434	2.3e-07	1.43e-06	2.42006	NOT
Hmgn5	0.0434358	7.46759	2.51057	0.0120596	0.0313241	-6.93954	NOT
Mta2	0.0433702	7.41516	3.5141	0.000441983	0.00165154	-4.2628	NOT
Ralgps2	0.0433623	7.2436	5.12359	3.02e-07	1.85e-06	2.19834	NOT
Sqle	0.043345	7.46017	4.72537	2.31e-06	1.25e-05	0.555823	NOT
Ube4a	0.0433048	7.21833	5.736	9.8e-09	7.16e-08	5.47632	NOT
Trp53bp1	0.0432992	7.167	6.30532	2.92e-10	2.49e-09	8.80963	NOT
Sacm1l	0.0432972	7.35148	4.29268	1.77e-05	8.51e-05	-1.51241	NOT
Carnmt1	0.043275	7.20307	5.72807	1.03e-08	7.49e-08	5.40306	NOT
Plcg2	0.0432626	7.15197	7.03954	1.98e-12	2e-11	13.6498	NOT
Arfrp1	0.0432462	7.21747	5.32389	1.02e-07	6.67e-07	3.19139	NOT
Rad50	0.0432405	7.4728	2.87548	0.00403728	0.0122994	-6.0395	NOT
H13	0.0432106	7.6247	2.48946	0.0127997	0.0330616	-6.74752	NOT
Efna3	0.0431973	7.11219	10.4567	1.53e-25	3.07e-24	43.3754	NOT
Wdr3	0.0431769	7.28996	4.14124	3.46e-05	0.000158625	-2.20438	NOT
Gipc2	0.0430502	7.13809	8.85585	8.81e-19	1.33e-17	28.007	NOT
2510002D24Rik	0.0430484	7.22961	5.04976	4.45e-07	2.67e-06	1.78195	NOT
Copb2	0.0430234	7.76246	1.70335	0.0885147	0.17769	-7.58194	NOT
Mfsd6	0.0429878	7.23522	5.58874	2.31e-08	1.62e-07	4.65175	NOT
Ganab	0.0429561	7.32243	4.11184	3.94e-05	0.000179089	-2.25959	NOT
Coa7	0.0429513	7.15398	6.60747	3.98e-11	3.64e-10	10.7249	NOT
Bpifc	0.042929	7.13467	9.05777	1.42e-19	2.24e-18	29.7922	NOT
Usp18	0.042904	7.20065	5.19583	2.05e-07	1.28e-06	2.48229	NOT
Rel	0.0428703	7.17718	5.94424	2.81e-09	2.18e-08	6.62458	NOT
Ccnd3	0.0427862	7.22857	5.20832	1.92e-07	1.21e-06	2.6234	NOT
Cdk5rap3	0.0427375	7.29984	4.45649	8.37e-06	4.21e-05	-0.901953	NOT
Upf3b	0.0427255	7.43516	2.91657	0.00354198	0.0109646	-6.05245	NOT
Cfl2	0.0426964	7.36507	3.48581	0.000491436	0.0018191	-4.5031	NOT
Isoc2b	0.0426231	7.10978	9.13109	7.25e-20	1.16e-18	30.4508	NOT
Naa25	0.0426105	7.32075	4.47543	7.66e-06	3.87e-05	-0.763654	NOT
Lgals1	0.0426089	7.17672	6.57554	4.94e-11	4.48e-10	10.4884	NOT
Bag3	0.042553	7.34979	3.64969	0.000263054	0.00102233	-3.99612	NOT
Sod2	0.0425459	7.46495	3.62072	0.000294333	0.00113291	-3.8841	NOT
2610528J11Rik	0.0424477	7.1808	6.88261	6.01e-12	5.86e-11	12.5669	NOT
Tnpo3	0.0424399	7.38799	3.18018	0.00147351	0.00496302	-5.34127	NOT
Slc38a10	0.0423783	7.19813	5.68302	1.34e-08	9.62e-08	5.15201	NOT
Kti12	0.0423503	7.22864	4.93176	8.2e-07	4.75e-06	1.23908	NOT
Plcb3	0.0422711	7.18577	6.11136	1e-09	8.13e-09	7.63166	NOT
Psmd13	0.0422637	7.50729	2.69499	0.00704358	0.0192681	-6.48467	NOT
2310011J03Rik	0.042243	7.29431	4.2583	2.07e-05	9.83e-05	-1.75768	NOT
Exoc6b	0.0422233	7.22819	5.11818	3.11e-07	1.9e-06	2.14938	NOT
Thumpd3	0.0421963	7.34957	4.06416	4.83e-05	0.000216952	-2.50214	NOT
Copb1	0.0421007	7.73092	1.9272	0.0539649	0.116953	-7.42283	NOT
Cln3	0.0420365	7.16295	6.53884	6.31e-11	5.68e-10	10.3116	NOT
Kif1b	0.0420171	7.37344	4.18268	2.89e-05	0.00013428	-1.93094	NOT
Itpa	0.0419634	7.40457	2.99401	0.00275586	0.00873519	-5.94238	NOT
Caml	0.0419137	7.20572	5.33506	9.63e-08	6.29e-07	3.24008	NOT
Igfbp4	0.0419133	7.14749	6.40472	1.53e-10	1.33e-09	9.42124	NOT
Xdh	0.0418968	7.27452	4.7771	1.79e-06	9.85e-06	0.486047	NOT
Cdk12	0.0418957	7.25568	4.41561	1.01e-05	5.03e-05	-1.1133	NOT
Flrt2	0.0418768	7.37281	2.2223	0.0262714	0.0627184	-7.62622	NOT
Hmg20b	0.0418737	7.49186	2.73213	0.00629674	0.0174469	-6.42331	NOT
Rbm10	0.041856	7.20348	5.40516	6.53e-08	4.35e-07	3.63027	NOT
Prpf31	0.0418175	7.23144	5.10369	3.35e-07	2.04e-06	2.09138	NOT
Gnpat	0.0417763	7.19985	5.71793	1.09e-08	7.92e-08	5.32675	NOT
Vps41	0.0417323	7.36569	3.76982	0.000163718	0.000660115	-3.56267	NOT
Zfx	0.0417232	7.24299	4.65786	3.21e-06	1.7e-05	-0.0262281	NOT
Med1	0.0417008	7.3112	4.03315	5.52e-05	0.000245243	-2.59291	NOT
Stmn2	0.0416698	7.1937	4.84972	1.24e-06	7.02e-06	0.782767	NOT
Atp1a1	0.041644	8.95623	2.27842	0.0227096	0.0552292	-5.33678	NOT
Akap13	0.0416265	7.3091	3.98806	6.68e-05	0.000292431	-2.77227	NOT
Uchl5	0.0415946	7.65331	1.88473	0.0594766	0.127117	-7.76349	NOT
Fabp2	0.0415914	7.10262	9.43934	4.05e-21	6.8e-20	33.2888	NOT
Ascc3	0.0415906	7.34188	3.50727	0.000453465	0.00169151	-4.48218	NOT
Dcaf4	0.0414468	7.25397	4.88388	1.05e-06	5.97e-06	0.971177	NOT
Agr2	0.0414318	7.11294	7.3349	2.28e-13	2.48e-12	15.7254	NOT
Ptprs	0.0414163	7.2168	4.94163	7.79e-07	4.52e-06	1.2528	NOT
Coa4	0.0413753	7.12407	8.06189	7.82e-16	1e-14	21.3076	NOT
Nectin4	0.0413115	7.21035	6.39356	1.65e-10	1.43e-09	9.3691	NOT
Cops3	0.0412986	7.46282	3.50024	0.000465597	0.00173185	-4.26805	NOT
Poglut1	0.0412592	7.20459	5.18461	2.18e-07	1.36e-06	2.45882	NOT
Hsbp1	0.0412036	8.21382	2.40001	0.0164015	0.0413454	-5.3009	NOT
Surf1	0.0411955	7.23243	4.545	5.52e-06	2.84e-05	-0.591892	NOT
Pepd	0.0411719	7.23944	4.80396	1.56e-06	8.68e-06	0.583749	NOT
Ptprn2	0.0411709	7.09606	10.0715	8.15e-24	1.53e-22	39.4401	NOT
Pdlim4	0.0411404	7.09421	9.64332	5.7e-22	9.98e-21	35.2296	NOT
Chchd5	0.0410956	7.20483	5.11804	3.11e-07	1.9e-06	2.07911	NOT
Tmed1	0.041058	7.19688	5.08986	3.61e-07	2.19e-06	1.94185	NOT
Sap30bp	0.0409714	7.28621	4.05178	5.1e-05	0.000227759	-2.59798	NOT
Hsd17b4	0.0409564	7.21516	5.23553	1.66e-07	1.05e-06	2.72172	NOT
Lgals8	0.040898	7.34817	3.70818	0.000209174	0.0008265	-3.82735	NOT
Zfp266	0.0408629	7.35675	3.40922	0.000652445	0.00235541	-4.78404	NOT
Pusl1	0.0408465	7.18016	5.91894	3.28e-09	2.53e-08	6.46327	NOT
Ap1m2	0.0408461	7.42469	3.86423	0.000111703	0.00046212	-3.12697	NOT
Timm17b	0.0408216	7.25271	4.51376	6.4e-06	3.26e-05	-0.715881	NOT
Snx10	0.0408119	7.19175	5.41988	6.02e-08	4.03e-07	3.68235	NOT
Pop7	0.0407786	7.22362	4.88839	1.02e-06	5.85e-06	0.971782	NOT
Erlec1	0.0407784	7.39206	2.81959	0.00481208	0.0143315	-6.43307	NOT
Rnf10	0.0407484	7.60087	2.70156	0.00690588	0.0189439	-6.3368	NOT
Saysd1	0.0407346	7.15312	6.61067	3.9e-11	3.57e-10	10.7336	NOT
Setd2	0.0407125	7.42342	2.3623	0.0181688	0.0453656	-7.35904	NOT
Prmt5	0.040671	7.33246	3.54071	0.000399726	0.00150559	-4.36635	NOT
Lamtor3	0.04062	7.36858	3.81982	0.000133849	0.000545915	-3.39614	NOT
Tfdp2	0.04062	7.3126	3.10033	0.00193509	0.00633993	-5.80825	NOT
Sgpp1	0.0405737	7.22603	5.04514	4.56e-07	2.73e-06	1.75533	NOT
Tbce	0.0405542	7.18405	5.49943	3.85e-08	2.63e-07	4.09834	NOT
Gm17018	0.0405185	7.22189	4.76713	1.88e-06	1.03e-05	0.388541	NOT
Tm2d3	0.0404592	7.35613	3.50483	0.000457653	0.00170605	-4.53042	NOT
Ttc1	0.0404436	7.43385	3.46211	0.000536801	0.0019716	-4.4764	NOT
Kxd1	0.0403987	7.35374	3.48189	0.000498685	0.0018419	-4.64644	NOT
Mccc2	0.0403555	7.13586	7.02241	2.23e-12	2.26e-11	13.5062	NOT
Utp14a	0.0402644	7.43759	2.90891	0.00362994	0.0111938	-6.08934	NOT
Sh2d4a	0.0402629	7.17838	6.09571	1.1e-09	8.92e-09	7.49073	NOT
Cdadc1	0.0402119	7.21805	4.68761	2.78e-06	1.48e-05	0.0241379	NOT
Tspan8	0.0401845	7.2199	4.57657	4.75e-06	2.46e-05	-0.469846	NOT
Dnaja3	0.0401822	7.24223	4.68939	2.75e-06	1.47e-05	0.0607805	NOT
Trex2	0.04018	7.14391	7.37011	1.75e-13	1.93e-12	15.982	NOT
Fahd1	0.040064	7.1827	5.26598	1.41e-07	9e-07	2.846	NOT
Pbx1	0.0400482	7.41201	2.12793	0.0333517	0.077389	-7.85552	NOT
Marcksl1	0.0400206	7.35598	2.59051	0.00958865	0.0255223	-7.03216	NOT
Zfp599	0.0399606	7.15199	5.76432	8.29e-09	6.12e-08	5.54252	NOT
Pmvk	0.0399425	7.1845	6.26879	3.69e-10	3.11e-09	8.56368	NOT
Yars	0.0399245	7.23482	4.91508	8.93e-07	5.14e-06	1.12922	NOT
Copa	0.0399149	7.42782	2.51743	0.0118272	0.0307882	-7.06126	NOT
Ppm1g	0.0398905	7.36081	3.56491	0.000364623	0.00138255	-4.2331	NOT
Pltp	0.0398863	7.14034	6.17421	6.75e-10	5.56e-09	7.9263	NOT
Gpsm2	0.0398604	7.30358	3.96904	7.24e-05	0.000313514	-2.87028	NOT
Cep290	0.0398379	7.21729	4.86923	1.13e-06	6.41e-06	0.892413	NOT
Use1	0.0397698	7.94271	2.9908	0.00278498	0.00881571	-4.45027	NOT
Rbfox2	0.039697	7.2756	4.07204	4.67e-05	0.000210303	-2.53214	NOT
Tmem208	0.0396858	7.57655	2.36438	0.0180676	0.0451318	-7.18754	NOT
Cep57l1	0.0396586	7.11754	8.08803	6.32e-16	8.11e-15	21.5165	NOT
Cstb	0.0396579	9.2968	2.2891	0.0220813	0.0538172	-5.27347	NOT
Adgrf4	0.0396257	7.14886	7.17314	7.52e-13	7.9e-12	14.567	NOT
1110038F14Rik	0.039617	7.28252	3.87182	0.000108284	0.000448683	-3.32096	NOT
Rgs10	0.0395945	7.11171	8.09317	6.06e-16	7.78e-15	21.5457	NOT
Uggt1	0.0395828	7.233	4.5705	4.89e-06	2.53e-05	-0.459153	NOT
Dhx30	0.0395455	7.22449	4.38394	1.17e-05	5.76e-05	-1.27747	NOT
Evi5	0.0395141	7.23055	4.51209	6.45e-06	3.29e-05	-0.693112	NOT
Nol9	0.0395074	7.21262	4.97054	6.72e-07	3.93e-06	1.4002	NOT
Serf1	0.0395034	7.36938	3.09735	0.00195459	0.00639852	-5.7573	NOT
Mafb	0.039476	7.39927	3.36156	0.000776128	0.00275941	-4.91236	NOT
Snx1	0.0394602	7.34203	3.58809	0.000333705	0.00127307	-4.26204	NOT
Parp3	0.0394249	7.14756	6.15042	7.84e-10	6.41e-09	7.81964	NOT
4833420G17Rik	0.0394034	7.23387	4.24875	2.16e-05	0.000102286	-1.88541	NOT
Cep57	0.039403	7.29122	3.72406	0.000196446	0.000780376	-3.82613	NOT
Sgk1	0.0393993	7.68679	0.878407	0.379731	0.533666	-8.48981	NOT
Cpped1	0.0393637	7.49863	3.14829	0.00164408	0.00547593	-5.32691	NOT
Ift81	0.0393534	7.12513	7.21478	5.55e-13	5.88e-12	14.8823	NOT
Etfdh	0.0393512	7.20239	5.10923	3.26e-07	1.99e-06	2.05448	NOT
Tmem131l	0.0393464	7.15176	6.17306	6.79e-10	5.6e-09	7.96018	NOT
Dohh	0.0392669	7.28584	4.41906	9.95e-06	4.96e-05	-1.10585	NOT
Tbpl1	0.0392434	7.25606	4.23048	2.34e-05	0.000110353	-1.92124	NOT
Heph	0.0391876	7.09755	9.10331	9.36e-20	1.49e-18	30.1843	NOT
Echdc2	0.039154	7.24294	4.00905	6.11e-05	0.000269727	-2.86457	NOT
Wdsub1	0.0390483	7.18725	5.28888	1.24e-07	8.01e-07	2.9553	NOT
Pdcd11	0.0390239	7.3349	3.43394	0.000595775	0.00216735	-4.77079	NOT
Dpy19l4	0.0390194	7.15217	6.19295	5.99e-10	4.96e-09	8.09241	NOT
Arhgap32	0.0389792	7.25862	4.8109	1.51e-06	8.4e-06	0.658538	NOT
Limd2	0.0389789	7.19447	5.41771	6.09e-08	4.07e-07	3.65409	NOT
Bdh1	0.0389598	7.51334	3.30369	0.000955454	0.00334526	-4.96512	NOT
Tmtc3	0.0389484	7.23778	4.40417	1.07e-05	5.28e-05	-1.19221	NOT
Fam208a	0.0389053	7.2246	4.84151	1.3e-06	7.29e-06	0.789204	NOT
Mdp1	0.0388845	7.29031	3.87625	0.000106334	0.000441219	-3.33323	NOT
Zfp62	0.038875	7.20795	4.8508	1.24e-06	6.99e-06	0.8052	NOT
Ppp2r3c	0.0388324	7.22098	4.58779	4.5e-06	2.34e-05	-0.423549	NOT
Rrs1	0.0388036	7.48589	2.61634	0.00889273	0.0238415	-6.7756	NOT
Slc25a10	0.0387874	7.12288	7.97226	1.62e-15	2.03e-14	20.5984	NOT
Gstz1	0.0387806	7.14754	6.50495	7.91e-11	7.06e-10	10.0352	NOT
Yipf2	0.0386987	7.12268	7.49794	6.68e-14	7.57e-13	16.9265	NOT
Pycr2	0.0386898	7.2653	4.06602	4.8e-05	0.000215514	-2.58915	NOT
Ppp4r2	0.0386494	7.39028	2.4357	0.0148694	0.0378989	-7.23853	NOT
Atg10	0.0385924	7.13053	6.8657	6.76e-12	6.57e-11	12.4122	NOT
Htra2	0.0385668	7.13963	6.63876	3.22e-11	2.97e-10	10.9138	NOT
2210016L21Rik	0.0385638	7.33412	3.46337	0.000534285	0.00196328	-4.74664	NOT
Pigu	0.0385594	7.16022	6.1212	9.42e-10	7.67e-09	7.64586	NOT
Kdm5d	0.038533	7.12074	7.92116	2.44e-15	3.02e-14	20.1964	NOT
Zfp553	0.038495	7.29462	3.33446	0.000855826	0.00302143	-5.15193	NOT
Hypk	0.0384378	7.30045	3.89978	9.65e-05	0.00040375	-3.22676	NOT
Zfp24	0.0384353	7.24738	3.97183	7.15e-05	0.00031113	-2.95394	NOT
Nfib	0.0384214	7.44344	1.3473	0.177893	0.312315	-8.77614	NOT
Cdc5l	0.0383617	7.50922	2.28792	0.02215	0.0539681	-7.37611	NOT
Smim8	0.0383325	7.25202	4.27342	1.93e-05	9.23e-05	-1.80922	NOT
Skiv2l	0.0383317	7.20085	5.01465	5.35e-07	3.17e-06	1.59203	NOT
Zfp397	0.0383269	7.19196	5.07539	3.89e-07	2.35e-06	1.87296	NOT
Hbb-bt	0.0383193	7.08708	9.0691	1.28e-19	2.02e-18	29.8582	NOT
Taf6	0.0382989	7.20344	4.98506	6.23e-07	3.67e-06	1.42709	NOT
Tdrd3	0.0382965	7.2119	4.73988	2.15e-06	1.17e-05	0.265768	NOT
Nbdy	0.0382899	7.25663	3.80673	0.000141131	0.000573737	-3.60253	NOT
Mt3	0.038276	7.08955	8.72569	2.8e-18	4.1e-17	26.8166	NOT
Trim59	0.0381812	7.24974	4.40314	1.07e-05	5.31e-05	-1.16819	NOT
Btbd10	0.0381723	7.18365	5.70877	1.15e-08	8.34e-08	5.26288	NOT
Celf1	0.038165	7.38148	2.41318	0.0158206	0.0400643	-7.34204	NOT
Eif6	0.0381382	8.69619	2.2278	0.0259019	0.0619676	-5.49292	NOT
Id2	0.0380304	7.33092	2.82212	0.0047742	0.0142384	-6.64014	NOT
Abhd14a	0.0379948	7.149	5.85652	4.78e-09	3.62e-08	6.07231	NOT
Syt8	0.0379724	7.1818	5.43916	5.4e-08	3.64e-07	3.76696	NOT
Agpat4	0.0379481	7.10374	9.00108	2.38e-19	3.7e-18	29.272	NOT
Aldh6a1	0.0379281	7.14312	5.83095	5.57e-09	4.2e-08	5.89094	NOT
Ptpa	0.0378702	7.29292	3.59123	0.000329715	0.00125947	-4.32532	NOT
Csrp2	0.0378668	7.23497	4.25466	2.1e-05	9.98e-05	-1.89893	NOT
Urod	0.0378663	7.28449	3.77498	0.000160369	0.000647718	-3.71091	NOT
Bscl2	0.0378588	7.20555	4.9611	7.05e-07	4.12e-06	1.28655	NOT
Wnt7b	0.0378175	7.13616	6.69709	2.17e-11	2.03e-10	11.2973	NOT
Rbm26	0.037816	7.24602	4.05736	4.98e-05	0.000222813	-2.59585	NOT
Azi2	0.0378094	7.23472	4.26258	2.03e-05	9.65e-05	-1.80195	NOT
Rangrf	0.0377455	7.14616	6.27984	3.44e-10	2.91e-09	8.61399	NOT
Lpar6	0.0377273	7.35412	3.33738	0.00084687	0.00299294	-5.11216	NOT
Klk12	0.0376575	7.11916	7.64571	2.15e-14	2.51e-13	18.0194	NOT
Brd7	0.0376561	7.41772	2.93496	0.00333871	0.0103988	-6.12572	NOT
Dnajc24	0.0376247	7.18367	5.18558	2.17e-07	1.35e-06	2.41439	NOT
Psmd10	0.0376072	7.39059	2.69069	0.00713494	0.019482	-6.83369	NOT
Abhd12	0.0376028	7.22553	4.72433	2.32e-06	1.25e-05	0.189661	NOT
Cdc37l1	0.0376015	7.27595	3.66024	0.000252468	0.000983932	-4.12894	NOT
Rbm18	0.0375998	7.26498	3.84631	0.000120186	0.000494438	-3.43983	NOT
Narf	0.037586	7.16698	6.02214	1.74e-09	1.38e-08	7.06248	NOT
Pafah2	0.0375404	7.12483	7.59362	3.21e-14	3.71e-13	17.6518	NOT
Mvb12a	0.0375355	7.3185	3.59182	0.000328967	0.00125702	-4.33308	NOT
Lrpprc	0.0374861	7.21249	4.80457	1.56e-06	8.66e-06	0.541812	NOT
Col4a3bp	0.0374642	7.26265	4.0338	5.5e-05	0.000244611	-2.74072	NOT
Uhrf2	0.0374473	7.22417	4.41881	9.96e-06	4.96e-05	-1.14872	NOT
4931406C07Rik	0.0374133	7.18998	4.72405	2.32e-06	1.25e-05	0.174265	NOT
U2af2	0.0374	7.38773	3.2966	0.000979901	0.00342019	-5.14556	NOT
Shprh	0.0373994	7.12134	7.15522	8.57e-13	8.95e-12	14.4505	NOT
Appl1	0.0373941	7.41745	2.22195	0.0262947	0.0627615	-7.72085	NOT
Gatd1	0.0373707	7.19502	4.72891	2.27e-06	1.23e-05	0.183646	NOT
Ddx1	0.0373561	7.72745	1.46131	0.143943	0.264774	-8.11116	NOT
Cnot8	0.0373225	7.28253	3.59483	0.000325189	0.00124319	-4.34768	NOT
Gstt3	0.037297	7.14902	6.05208	1.45e-09	1.16e-08	7.20674	NOT
Fbl	0.0372969	7.78177	1.50137	0.133272	0.248428	-7.87072	NOT
Ankrd49	0.0372633	7.43423	2.71262	0.0066797	0.0183832	-6.65764	NOT
Commd9	0.0372589	7.24731	4.02506	5.71e-05	0.000253301	-2.79457	NOT
Fam50a	0.0372126	7.36871	3.32758	0.000877217	0.00308912	-5.12225	NOT
Lap3	0.0371836	7.36077	3.0351	0.00240686	0.00773885	-5.92522	NOT
Cog4	0.037026	7.17077	5.42549	5.83e-08	3.91e-07	3.66202	NOT
Sertad3	0.0369987	7.1133	7.61156	2.8e-14	3.24e-13	17.7796	NOT
Akr7a5	0.036937	7.14352	6.12853	8.99e-10	7.33e-09	7.68005	NOT
Glmp	0.0369368	7.47573	2.40161	0.0163297	0.0411818	-7.31296	NOT
Nudt5	0.0369283	7.30768	3.99666	6.44e-05	0.000282954	-2.83292	NOT
Skint4	0.0368941	7.10806	7.9366	2.16e-15	2.68e-14	20.2899	NOT
Plxnb2	0.0368935	7.4148	2.91889	0.00351574	0.0108929	-6.15556	NOT
Acat1	0.03682	7.29696	3.9309	8.48e-05	0.000360249	-3.1403	NOT
Ets2	0.0368117	7.46854	1.38589	0.165792	0.295013	-8.77012	NOT
Mettl5	0.0367836	7.25795	3.92811	8.58e-05	0.000363867	-3.12781	NOT
Mdn1	0.0367639	7.22702	4.2658	2e-05	9.53e-05	-1.79759	NOT
Erp44	0.0367634	7.50091	2.87803	0.00400479	0.012213	-6.11712	NOT
Il10rb	0.0367022	7.18213	5.08181	3.76e-07	2.28e-06	1.88234	NOT
Ppil1	0.0366884	7.35446	3.49267	0.000478996	0.00177638	-4.58431	NOT
Cnot1	0.0365581	7.4087	2.13691	0.0326142	0.0758638	-7.89903	NOT
Tcp11l2	0.0365383	7.13298	6.46776	1.01e-10	8.94e-10	9.78023	NOT
Mesd	0.0365112	7.20357	4.76242	1.92e-06	1.05e-05	0.371231	NOT
2210408F21Rik	0.0364668	7.11271	7.61563	2.71e-14	3.14e-13	17.8088	NOT
2310009B15Rik	0.036439	7.22198	4.3083	1.65e-05	7.97e-05	-1.6926	NOT
Ndufaf8	0.0364265	7.39704	3.0291	0.00245516	0.00787488	-5.9832	NOT
Pisd	0.0364241	7.16365	5.57491	2.5e-08	1.75e-07	4.47671	NOT
Dhcr24	0.0363821	7.33237	3.7596	0.000170546	0.000685895	-3.67913	NOT
Wbp1	0.0363798	7.14516	6.10435	1.05e-09	8.48e-09	7.52004	NOT
Apbb2	0.0363446	7.24847	4.04306	5.29e-05	0.000235774	-2.69712	NOT
Leprot	0.0363333	7.49716	1.95489	0.0506071	0.110833	-8.04069	NOT
Chmp1b	0.0363199	7.40671	3.00806	0.00263162	0.00838746	-6.00049	NOT
Sgsm3	0.0362786	7.18463	4.7355	2.2e-06	1.19e-05	0.184853	NOT
Gapvd1	0.0362356	7.35241	3.30988	0.000934604	0.00327755	-5.17808	NOT
Thbd	0.0362014	7.16108	5.8257	5.75e-09	4.33e-08	5.87065	NOT
2310061I04Rik	0.0361565	7.15265	5.75796	8.61e-09	6.33e-08	5.50083	NOT
Katna1	0.0361344	7.37838	2.96593	0.00302039	0.00948729	-6.16692	NOT
Stat1	0.0361338	7.23783	4.1821	2.9e-05	0.000134598	-2.17567	NOT
Muc15	0.0361281	7.11357	8.57252	1.07e-17	1.51e-16	25.5126	NOT
Akr1c18	0.0360971	7.10402	8.80233	1.42e-18	2.13e-17	27.4915	NOT
Ahcyl1	0.0360958	7.258	3.92536	8.68e-05	0.000367383	-3.16121	NOT
Atp2c2	0.0360699	7.1288	7.39139	1.5e-13	1.65e-12	16.1349	NOT
Ddx50	0.0359923	7.33354	3.14853	0.00164272	0.00547451	-5.71616	NOT
Suds3	0.0359535	7.21591	4.65583	3.24e-06	1.72e-05	-0.114702	NOT
Eif3k	0.0359411	9.33585	2.17141	0.0299087	0.0703867	-5.53071	NOT
Scnm1	0.0358818	7.29464	3.4074	0.000656816	0.00236794	-5.00414	NOT
Npdc1	0.0358652	7.14847	5.79951	6.73e-09	5.02e-08	5.72626	NOT
Slirp	0.0357772	8.30676	2.22927	0.0258044	0.0618156	-5.58008	NOT
Mapkapk3	0.0357703	7.28487	3.61494	0.000300973	0.00115681	-4.29881	NOT
Fcho2	0.0357685	7.29727	3.18221	0.00146323	0.0049319	-5.64415	NOT
Tmem138	0.0357649	7.13762	6.44055	1.21e-10	1.06e-09	9.62449	NOT
Etfb	0.0357276	7.44264	3.32408	0.000888292	0.00312533	-5.04642	NOT
Cetn2	0.0356683	7.45993	2.94865	0.00319444	0.00997178	-6.07138	NOT
Prom2	0.0356659	7.12099	8.17413	3.11e-16	4.07e-15	22.1981	NOT
Adtrp	0.0356278	7.11042	8.83762	1.04e-18	1.56e-17	27.8157	NOT
Nostrin	0.0356274	7.11344	7.56665	3.95e-14	4.53e-13	17.4331	NOT
Scel	0.0355881	7.15934	6.06937	1.3e-09	1.05e-08	7.29521	NOT
Meaf6	0.0355848	7.16911	5.23651	1.65e-07	1.05e-06	2.65464	NOT
Akr1b10	0.0355529	7.14859	5.84528	5.12e-09	3.87e-08	5.98805	NOT
Tomm40l	0.0355499	7.14669	6.05146	1.45e-09	1.16e-08	7.19834	NOT
Grhl1	0.035549	7.22699	5.17578	2.29e-07	1.42e-06	2.37428	NOT
Flot1	0.0355209	7.14815	5.54418	2.98e-08	2.07e-07	4.28256	NOT
Nup43	0.0354368	7.27991	3.57358	0.00035276	0.00134118	-4.42165	NOT
Coq7	0.0354268	7.23698	3.8857	0.000102282	0.000425901	-3.36873	NOT
Clca2	0.0353697	7.22672	4.2558	2.09e-05	9.93e-05	-1.91496	NOT
Ccnh	0.0353597	7.33159	3.37526	0.000738505	0.00263873	-5.04093	NOT
Dram1	0.0353582	7.18654	4.67472	2.96e-06	1.58e-05	-0.0943764	NOT
Ngly1	0.0353481	7.25975	3.92663	8.64e-05	0.000365908	-3.18029	NOT
Psma7	0.0352728	11.4067	2.29105	0.0219684	0.0535697	-5.12787	NOT
Synj2bp	0.035244	7.25496	3.71966	0.0001999	0.000792499	-3.90981	NOT
Ass1	0.0352322	7.37235	3.29265	0.000993764	0.00346347	-5.24409	NOT
Eloa	0.0352297	7.45008	2.27327	0.0230176	0.0559208	-7.62599	NOT
Hist2h2ac	0.0352049	7.1672	5.24552	1.57e-07	1e-06	2.69145	NOT
Sh3rf2	0.0352014	7.16727	5.13835	2.79e-07	1.72e-06	2.15369	NOT
Tada1	0.0351515	7.16405	5.34042	9.35e-08	6.11e-07	3.1968	NOT
Cdc23	0.0351237	7.18	4.99067	6.05e-07	3.57e-06	1.42005	NOT
Ift46	0.0351108	7.17659	4.95407	7.31e-07	4.26e-06	1.22922	NOT
Stmn1	0.0350676	7.45222	2.16981	0.0300299	0.0706439	-7.7875	NOT
Usp40	0.0350221	7.15715	5.46976	4.55e-08	3.09e-07	3.90373	NOT
Skint1	0.0350136	7.11419	6.84459	7.84e-12	7.58e-11	12.2459	NOT
Nsd1	0.0349865	7.55307	1.70847	0.0875616	0.176127	-8.35479	NOT
Dsg1a	0.0348825	7.10595	8.83362	1.07e-18	1.62e-17	27.7667	NOT
Jrkl	0.0348732	7.20725	4.34507	1.4e-05	6.8e-05	-1.5238	NOT
Dnajb11	0.0348588	7.56334	2.35147	0.0187068	0.0465662	-7.29472	NOT
Glg1	0.0348449	7.52491	1.84606	0.0648941	0.136879	-8.16724	NOT
Uspl1	0.0348415	7.21211	4.23108	2.33e-05	0.000110105	-1.98647	NOT
Krit1	0.0348263	7.24611	3.84628	0.000120204	0.000494438	-3.47657	NOT
Tspan9	0.0348026	7.29777	3.51367	0.000442693	0.00165367	-4.60776	NOT
Rangap1	0.0347809	7.41103	3.24738	0.00116616	0.00400416	-5.25678	NOT
Mpnd	0.03474	7.1335	6.23338	4.63e-10	3.87e-09	8.29587	NOT
Iws1	0.0346428	7.38041	2.46073	0.0138716	0.0355972	-7.36834	NOT
Gpaa1	0.034631	7.18211	4.93686	7.99e-07	4.63e-06	1.16273	NOT
Kdelc2	0.0346178	7.13071	6.27079	3.65e-10	3.08e-09	8.52654	NOT
Acot8	0.034612	7.14166	5.86606	4.52e-09	3.43e-08	6.07986	NOT
Arid4b	0.0346039	7.42543	2.10684	0.0351406	0.0808583	-7.97381	NOT
Phf23	0.0345784	7.29878	3.30547	0.00094944	0.00332702	-5.29711	NOT
Pak6	0.0345639	7.22368	4.41125	1.03e-05	5.13e-05	-1.24835	NOT
Sdccag3	0.03452	7.23021	4.33923	1.44e-05	6.97e-05	-1.51124	NOT
Dnajb9	0.0344839	7.22797	3.79686	0.000146862	0.000596112	-3.71069	NOT
Ccnt1	0.034479	7.25014	3.85343	0.000116745	0.000481194	-3.41163	NOT
Alkbh6	0.0344385	7.21766	4.17064	3.05e-05	0.000140939	-2.2751	NOT
Tada2a	0.0344131	7.16205	5.2617	1.44e-07	9.2e-07	2.78467	NOT
Cpne8	0.0343769	7.3703	2.87443	0.00405075	0.0123365	-6.50033	NOT
Eef1akmt4	0.0343396	7.18984	4.7292	2.27e-06	1.23e-05	0.174752	NOT
Tra2a	0.0343257	7.32996	3.05033	0.00228811	0.00738711	-6.02112	NOT
Ctcf	0.0343248	7.51798	2.09959	0.035774	0.08214	-7.7842	NOT
Aagab	0.0343243	7.19026	4.75501	1.99e-06	1.09e-05	0.273713	NOT
Mink1	0.0342728	7.21093	4.44678	8.75e-06	4.39e-05	-1.08485	NOT
Sgta	0.034261	7.39863	2.70978	0.00673704	0.0185216	-6.76449	NOT
Scarb2	0.0342444	7.43515	2.1001	0.0357294	0.0820536	-7.99561	NOT
C330007P06Rik	0.0342132	7.16475	5.34598	9.07e-08	5.94e-07	3.22598	NOT
Yme1l1	0.0341994	7.72515	1.46441	0.143094	0.263441	-8.20161	NOT
Heatr6	0.0341836	7.22363	4.09678	4.2e-05	0.000190472	-2.53904	NOT
Gripap1	0.0341789	7.16308	5.12223	3.04e-07	1.86e-06	2.0695	NOT
Gart	0.0341705	7.38331	2.7045	0.00684516	0.0187948	-6.87898	NOT
Pard6g	0.0341318	7.69721	1.36532	0.172163	0.304268	-8.34106	NOT
Dnlz	0.0341009	7.24387	3.80899	0.000139849	0.000568721	-3.69108	NOT
Atp6v0a1	0.034061	7.17693	5.43087	5.66e-08	3.8e-07	3.66469	NOT
Slc25a1	0.0340509	7.28229	3.74444	0.000181179	0.000724962	-3.88604	NOT
Stk4	0.0340416	7.22437	4.10352	4.08e-05	0.000185221	-2.50752	NOT
Zfr	0.0340338	7.69092	1.09245	0.274646	0.429044	-8.53625	NOT
Nudcd3	0.0339983	7.39061	2.35199	0.0186804	0.0465153	-7.6209	NOT
Nipsnap1	0.0339652	7.11895	6.34405	2.27e-10	1.95e-09	8.9558	NOT
Eea1	0.0339467	7.41973	1.89341	0.0583145	0.125062	-8.31617	NOT
Shmt1	0.0339324	7.21426	4.09438	4.25e-05	0.000192092	-2.57424	NOT
Hltf	0.033889	7.25701	3.75887	0.000171047	0.000687443	-3.81983	NOT
Nit1	0.0338777	7.18168	4.77232	1.83e-06	1.01e-05	0.36401	NOT
Ppbp	0.0338755	7.27686	2.96924	0.00298806	0.0093957	-6.50055	NOT
Ercc6l2	0.0338399	7.23391	3.92545	8.68e-05	0.000367361	-3.24882	NOT
Ly6g6e	0.0338185	7.11055	8.85564	8.83e-19	1.33e-17	27.9661	NOT
Atp6v0a2	0.033782	7.23045	4.16942	3.06e-05	0.000141641	-2.22471	NOT
Gmpr2	0.0337755	7.14289	5.88703	3.98e-09	3.04e-08	6.22702	NOT
Acox1	0.0337179	7.1886	5.06158	4.19e-07	2.52e-06	1.7558	NOT
Pla2r1	0.0336887	7.10442	7.24307	4.51e-13	4.81e-12	15.0379	NOT
Wdr92	0.0336525	7.13907	5.78169	7.48e-09	5.55e-08	5.59375	NOT
Pcyox1	0.0336423	7.4054	2.24324	0.0248893	0.0598903	-7.75965	NOT
Dnph1	0.033626	7.17345	4.79767	1.61e-06	8.93e-06	0.459416	NOT
1110012L19Rik	0.0336151	7.26214	3.33489	0.000854497	0.00301719	-5.33242	NOT
Plekha1	0.0336013	7.28239	3.54006	0.00040071	0.00150875	-4.57878	NOT
Ttc39a	0.0335951	7.11681	6.7482	1.53e-11	1.45e-10	11.5991	NOT
Kdm5c	0.0335897	7.31108	3.11162	0.0018626	0.006133	-5.89323	NOT
Ubr1	0.0335801	7.1695	4.70393	2.56e-06	1.38e-05	0.0267135	NOT
Parm1	0.0335579	7.11523	6.83897	8.15e-12	7.87e-11	12.239	NOT
Tmem80	0.0335295	7.10841	7.36225	1.86e-13	2.04e-12	15.906	NOT
Pcolce	0.0334756	7.09433	7.79409	6.72e-15	8.1e-14	19.1535	NOT
Baz2b	0.0334235	7.3566	2.57357	0.0100708	0.0266407	-7.20908	NOT
Vps13a	0.0333909	7.21797	3.8419	0.000122367	0.000502375	-3.54339	NOT
Atf6b	0.0333598	7.14175	5.8387	5.32e-09	4.02e-08	5.92698	NOT
Map4k1	0.0333344	7.11676	6.71085	1.97e-11	1.85e-10	11.3472	NOT
Dnajc10	0.0333267	7.28218	3.52075	0.000431053	0.00161376	-4.62499	NOT
Erbb2	0.0333121	7.15283	5.71689	1.1e-08	7.97e-08	5.23295	NOT
Cyp27a1	0.0332237	7.11624	6.76357	1.37e-11	1.31e-10	11.6942	NOT
Qtrt2	0.0332045	7.14525	5.44351	5.27e-08	3.55e-07	3.73308	NOT
Slx4ip	0.0331823	7.11116	7.17875	7.22e-13	7.59e-12	14.5883	NOT
Ndrg3	0.0331269	7.14634	5.45516	4.94e-08	3.34e-07	3.79472	NOT
BC117090	0.0331221	7.10036	7.97338	1.61e-15	2.01e-14	20.5634	NOT
Ttf2	0.0331214	7.16971	5.12425	3.01e-07	1.85e-06	2.08845	NOT
Lipm	0.0331054	7.11409	7.97767	1.55e-15	1.94e-14	20.6072	NOT
Myl7	0.0331001	7.10625	7.689	1.53e-14	1.81e-13	18.349	NOT
Pinx1	0.0330855	7.2621	3.51823	0.000435152	0.00162756	-4.65736	NOT
Nsf	0.0330691	7.20642	4.54677	5.47e-06	2.82e-05	-0.648891	NOT
Grb7	0.0330649	7.15284	5.40597	6.5e-08	4.33e-07	3.53015	NOT
Elf2	0.0330377	7.40291	2.10986	0.0348796	0.0803307	-8.05248	NOT
Syt16	0.0330158	7.11449	7.52485	5.44e-14	6.2e-13	17.1141	NOT
Vma21	0.0330125	7.4225	2.12868	0.0332902	0.0772539	-7.97288	NOT
Spsb2	0.0329977	7.11415	6.73037	1.73e-11	1.63e-10	11.4765	NOT
Gps1	0.0329393	7.20846	4.28866	1.8e-05	8.65e-05	-1.77282	NOT
Gm20219	0.0329297	7.11598	6.98685	2.88e-12	2.88e-11	13.2318	NOT
Cep164	0.0328892	7.37064	2.91069	0.00360927	0.0111404	-6.42129	NOT
Ube2d-ps	0.0328462	7.13564	5.68801	1.3e-08	9.37e-08	5.04648	NOT
Dnajc1	0.0327938	7.28794	3.24296	0.0011844	0.0040615	-5.55021	NOT
Rnf186	0.0327595	7.10697	7.37036	1.75e-13	1.93e-12	15.9531	NOT
Zfp467	0.0327574	7.1213	6.21624	5.17e-10	4.3e-09	8.16208	NOT
AU022252	0.0327416	7.14347	5.57598	2.49e-08	1.74e-07	4.42836	NOT
Rptn	0.0327306	7.09755	6.72027	1.85e-11	1.74e-10	11.3746	NOT
Aspm	0.0327172	7.15623	5.44844	5.13e-08	3.46e-07	3.79399	NOT
1810026B05Rik	0.0326969	7.14146	5.36057	8.36e-08	5.5e-07	3.26173	NOT
Phf3	0.0326776	7.50889	1.73303	0.0831027	0.168469	-8.3981	NOT
Lig3	0.0326581	7.19241	4.42289	9.78e-06	4.87e-05	-1.23818	NOT
Krr1	0.0326364	7.31668	3.12688	0.0017686	0.00585215	-5.84257	NOT
Gpt2	0.032581	7.13819	6.26021	3.9e-10	3.28e-09	8.45502	NOT
Agpat2	0.0325752	7.22102	4.10708	4.02e-05	0.000182602	-2.55778	NOT
Srpk1	0.0325505	7.5687	2.13134	0.0330701	0.0767959	-7.74781	NOT
Tubg1	0.0325362	7.34491	3.26107	0.0011113	0.00383696	-5.39294	NOT
Bod1	0.0325078	7.32304	3.45467	0.000551816	0.00202048	-4.81586	NOT
Efna4	0.0325068	7.11804	6.74909	1.52e-11	1.44e-10	11.6179	NOT
Mrps18c	0.0324783	7.69732	0.857571	0.391137	0.545164	-8.61144	NOT
Nr2c2ap	0.0324552	7.2766	3.15935	0.00158298	0.00529929	-5.79726	NOT
Vps52	0.0324539	7.16832	5.20078	2e-07	1.25e-06	2.44159	NOT
A430005L14Rik	0.0324519	7.24747	3.788	0.0001522	0.000616087	-3.75438	NOT
Plscr3	0.0324399	7.32108	3.13854	0.00169978	0.00564795	-5.8421	NOT
Dhrs1	0.0324231	7.6347	2.43177	0.0150318	0.0382674	-7.08198	NOT
Cers6	0.032414	7.17169	4.56784	4.95e-06	2.56e-05	-0.583162	NOT
C1galt1c1	0.032414	7.13003	6.16852	6.99e-10	5.76e-09	7.8977	NOT
Creb3	0.032393	7.23345	3.89241	9.95e-05	0.000415091	-3.35787	NOT
Trnau1ap	0.032391	7.27567	3.43539	0.000592592	0.00215644	-4.9493	NOT
Gabrp	0.0323799	7.14585	5.2137	1.86e-07	1.18e-06	2.4689	NOT
Prps1	0.0322814	7.1639	4.8482	1.25e-06	7.07e-06	0.709067	NOT
Wdr73	0.0322679	7.14688	5.40782	6.43e-08	4.29e-07	3.53152	NOT
Pttg1ip	0.0322544	7.4686	1.97671	0.0480849	0.106203	-8.13397	NOT
Apc	0.0322236	7.41491	1.95698	0.0503601	0.110384	-8.31585	NOT
Gldc	0.0322038	7.10359	7.34554	2.11e-13	2.3e-12	15.7873	NOT
Snrnp40	0.0322027	7.40714	2.65541	0.00792591	0.0214733	-6.95016	NOT
Ndufaf2	0.0321902	7.44708	2.03315	0.0420477	0.0945814	-8.12224	NOT
Foxp2	0.0321614	7.10509	6.64527	3.08e-11	2.85e-10	10.927	NOT
Pqlc3	0.0321272	7.17842	4.81963	1.45e-06	8.06e-06	0.561524	NOT
Fam98b	0.032127	7.61609	1.41341	0.157546	0.283235	-8.68098	NOT
Tubb2a	0.0321257	7.2091	4.70588	2.54e-06	1.36e-05	0.0355032	NOT
Trappc2l	0.032125	7.43716	2.91816	0.00352401	0.010917	-6.31366	NOT
Usp39	0.0321076	7.24027	3.74481	0.000180908	0.000723999	-3.87981	NOT
Zfp296	0.0320946	7.11421	6.41799	1.4e-10	1.23e-09	9.42378	NOT
Slc35f6	0.032082	7.174	4.9117	9.08e-07	5.23e-06	0.993263	NOT
Gyg	0.032062	7.17251	4.58975	4.46e-06	2.32e-05	-0.499078	NOT
Brwd1	0.0320314	7.23157	3.54454	0.000393966	0.00148596	-4.60077	NOT
Ggps1	0.0320279	7.31868	2.74033	0.00614175	0.0170754	-6.90019	NOT
Galk2	0.0320269	7.19997	4.02172	5.79e-05	0.000256818	-2.89756	NOT
Crbn	0.03202	7.33244	2.78589	0.00534188	0.0150945	-6.8095	NOT
Wls	0.0320006	7.988	2.5869	0.0096896	0.0257533	-5.46174	NOT
Tmem132a	0.0319797	7.12536	6.0512	1.46e-09	1.16e-08	7.17788	NOT
Cbr4	0.0319587	7.15067	5.12702	2.96e-07	1.82e-06	2.04867	NOT
Bcs1l	0.0319384	7.129	5.82728	5.7e-09	4.29e-08	5.83614	NOT
Med8	0.0319296	7.4329	2.66778	0.00763995	0.0207508	-6.8447	NOT
Scrn3	0.0319152	7.11373	7.06433	1.65e-12	1.69e-11	13.7718	NOT
Ttc36	0.0318965	7.08951	8.01156	1.18e-15	1.49e-14	20.856	NOT
Socs6	0.031896	7.29164	3.14835	0.00164375	0.00547564	-5.78147	NOT
Fdps	0.0318788	7.12466	7.23994	4.61e-13	4.92e-12	15.0237	NOT
Abhd17c	0.0318786	7.21742	4.17577	2.98e-05	0.000138018	-2.24284	NOT
Snapin	0.0318725	7.28324	3.06839	0.00215435	0.00699535	-6.12621	NOT
Rit1-2	0.0318579	7.30958	2.56368	0.0103623	0.0273355	-7.34018	NOT
Vps50	0.0318305	7.1342	5.84758	5.05e-09	3.82e-08	5.97605	NOT
Ensa	0.0318124	7.28987	3.16121	0.00157294	0.0052679	-5.83055	NOT
Cbx6	0.0318119	7.24143	3.57216	0.000354668	0.0013474	-4.52115	NOT
Tvp23b	0.0318101	7.20502	4.003	6.27e-05	0.000276248	-2.98363	NOT
Nle1	0.0317995	7.13792	5.51222	3.58e-08	2.46e-07	4.07693	NOT
Ttc13	0.0317728	7.18143	4.78511	1.72e-06	9.48e-06	0.426208	NOT
Pih1d1	0.0317334	7.2458	3.46116	0.000538696	0.00197703	-4.88863	NOT
Egln2	0.0316889	7.19724	3.99077	6.6e-05	0.000289486	-3.02623	NOT
Wdr11	0.0316425	7.13694	5.54108	3.03e-08	2.1e-07	4.24121	NOT
Hibch	0.0316389	7.14725	5.21862	1.82e-07	1.15e-06	2.51386	NOT
Epha1	0.0316172	7.21359	4.34578	1.39e-05	6.78e-05	-1.564	NOT
Brap	0.031612	7.26611	3.37347	0.00074332	0.00265393	-5.16418	NOT
Irak4	0.0316062	7.13453	5.83951	5.3e-09	4e-08	5.92424	NOT
Tbc1d17	0.0315649	7.13661	5.39553	6.89e-08	4.58e-07	3.45572	NOT
Zc3h7a	0.0315447	7.38967	2.33405	0.0196004	0.0485283	-7.61679	NOT
Pcgf6	0.0315131	7.21151	3.91653	9.01e-05	0.000379403	-3.28513	NOT
Maea	0.0315014	7.46342	2.09729	0.0359773	0.0825507	-7.97989	NOT
Vcpip1	0.031498	7.25143	3.28102	0.00103565	0.00359621	-5.42126	NOT
Cir1	0.0314961	7.31499	2.75175	0.00593176	0.0165538	-6.94296	NOT
Erg28	0.0314866	7.48548	3.03257	0.00242718	0.00779463	-5.91014	NOT
Kat6a	0.0314193	7.25067	3.36951	0.000754088	0.00268913	-5.15586	NOT
Efs	0.0313983	7.10149	7.61884	2.64e-14	3.07e-13	17.8143	NOT
Rab29	0.0313571	7.1445	5.2831	1.28e-07	8.25e-07	2.84332	NOT
2010005H15Rik	0.0313532	7.12118	5.47368	4.45e-08	3.02e-07	3.82408	NOT
Tbc1d15	0.0313358	7.4406	2.1743	0.0296917	0.0699387	-7.96739	NOT
Fbln1	0.031314	7.1348	5.90046	3.67e-09	2.81e-08	6.29492	NOT
Comtd1	0.0312833	7.14191	5.23483	1.66e-07	1.06e-06	2.58084	NOT
P3h4	0.0312543	7.4812	2.33149	0.0197351	0.0488129	-7.52297	NOT
Plin3	0.031252	7.47616	2.21499	0.0267695	0.063766	-7.8118	NOT
Mapre3	0.031225	7.12186	5.99715	2.03e-09	1.6e-08	6.8294	NOT
Abcf2	0.0311864	7.48108	2.0249	0.0428879	0.0962061	-8.10272	NOT
Top3b	0.0311634	7.18401	4.28967	1.8e-05	8.61e-05	-1.81285	NOT
Sox15	0.0311551	7.6975	0.649469	0.516041	0.657191	-8.66325	NOT
Knstrn	0.0311496	7.22931	3.69023	0.000224496	0.000881594	-4.08154	NOT
Sdr16c5	0.031101	7.09934	8.35247	7.01e-17	9.51e-16	23.644	NOT
Slc25a12	0.0310939	7.17111	4.74948	2.05e-06	1.12e-05	0.232292	NOT
Ormdl1	0.0310445	7.16924	4.66574	3.09e-06	1.64e-05	-0.169413	NOT
Stambp	0.0310434	7.30673	2.96988	0.00298179	0.00937973	-6.36009	NOT
Selenbp1	0.030971	7.25711	3.48707	0.000489133	0.00181114	-4.89649	NOT
Celsr1	0.0309299	7.16145	4.55817	5.18e-06	2.67e-05	-0.656399	NOT
Ppt1	0.0309289	7.19523	4.00772	6.15e-05	0.000271147	-2.98449	NOT
Brd2	0.0309111	7.51492	1.80601	0.0709274	0.147436	-8.32776	NOT
Mplkip	0.0309011	7.21405	3.64936	0.000263398	0.00102349	-4.28622	NOT
Ints8	0.0308947	7.30313	2.95173	0.00316275	0.00988124	-6.414	NOT
Ptpn2	0.0308724	7.38856	2.4743	0.0133561	0.0343824	-7.44872	NOT
Cebpg	0.0308687	7.35537	2.64264	0.00823097	0.022231	-7.10573	NOT
Lcmt1	0.0308523	7.14924	5.04439	4.58e-07	2.74e-06	1.62974	NOT
Cdc25b	0.0308255	7.13944	5.75122	8.96e-09	6.58e-08	5.42491	NOT
Stx19	0.0308214	7.10376	8.09425	6.01e-16	7.72e-15	21.5303	NOT
Gpr108	0.0308075	7.27149	3.29895	0.000971736	0.00339442	-5.41976	NOT
Asprv1	0.0307714	7.14732	4.66882	3.04e-06	1.62e-05	-0.22627	NOT
Pex2	0.030742	7.32978	2.77223	0.00557131	0.0156736	-6.87559	NOT
Slc35a2	0.0307294	7.15885	5.14727	2.66e-07	1.64e-06	2.15297	NOT
Zc2hc1a	0.0306812	7.15676	4.58955	4.46e-06	2.32e-05	-0.538542	NOT
Ankrd26	0.0306625	7.1933	4.03075	5.58e-05	0.000247529	-2.85995	NOT
Lsg1	0.030643	7.36324	2.55077	0.0107542	0.0282529	-7.31971	NOT
Tmem184a	0.0306362	7.11036	6.90541	5.12e-12	5.01e-11	12.6521	NOT
Ube3a	0.0306128	7.49758	1.82491	0.0680255	0.142607	-8.3438	NOT
Fam111a	0.0306021	7.30478	3.05975	0.00221743	0.00718148	-6.02294	NOT
Stxbp3	0.0304915	7.31003	3.03524	0.00240577	0.00773638	-6.16665	NOT
Slc5a9	0.030478	7.09395	8.12499	4.67e-16	6.03e-15	21.7768	NOT
Bmpr2	0.0304778	7.31909	2.44424	0.0145222	0.0370979	-7.5525	NOT
Slc30a7	0.0304764	7.19504	4.30607	1.67e-05	8.04e-05	-1.73266	NOT
Mpzl3	0.0304722	7.17201	5.04394	4.59e-07	2.75e-06	1.62833	NOT
Il1f6	0.0304042	7.1108	5.20752	1.93e-07	1.21e-06	2.37802	NOT
Mtus2	0.0303946	7.0889	8.21409	2.23e-16	2.95e-15	22.4943	NOT
Sephs1	0.0303906	7.18276	4.29381	1.76e-05	8.47e-05	-1.78843	NOT
Atf2	0.0303779	7.23383	3.34818	0.000814571	0.00288612	-5.27298	NOT
Fam3b	0.0303478	7.09881	7.76161	8.69e-15	1.04e-13	18.9013	NOT
Sdr9c7	0.0303255	7.09829	8.34209	7.65e-17	1.03e-15	23.5554	NOT
Tcof1	0.0303215	7.40633	1.95704	0.0503529	0.110378	-8.37422	NOT
Cdca7	0.0302909	7.20961	3.51732	0.000436646	0.00163289	-4.73597	NOT
Mpdu1	0.0302723	7.2765	3.2811	0.00103537	0.00359576	-5.45383	NOT
Cdc26	0.030263	7.30329	2.7963	0.00517281	0.0146799	-6.86606	NOT
Flad1	0.0302611	7.13521	5.48806	4.1e-08	2.8e-07	3.93669	NOT
Dcun1d2	0.0302579	7.11717	6.02973	1.66e-09	1.32e-08	7.02972	NOT
Eif2b3	0.030217	7.40595	2.3678	0.0179013	0.0447447	-7.64281	NOT
Gcsh	0.0302143	7.2922	3.03504	0.00240736	0.00773939	-6.21871	NOT
Epha4	0.0301934	7.22249	3.85409	0.000116432	0.000480088	-3.50201	NOT
Chst11	0.0301794	7.08863	7.91703	2.53e-15	3.12e-14	20.1123	NOT
Tmem176b	0.0301477	7.32094	1.5375	0.124184	0.234234	-9.1478	NOT
Pfdn2	0.0301378	7.70477	1.12397	0.261036	0.417551	-8.59022	NOT
Gm5805	0.0301198	7.50697	1.9144	0.0555802	0.119937	-8.3376	NOT
Mkl2	0.0301194	7.18765	3.80784	0.0001405	0.000571268	-3.75117	NOT
Zfp362	0.0300992	7.14122	5.04915	4.47e-07	2.68e-06	1.64782	NOT
Psen1	0.0300599	7.17548	4.53881	5.68e-06	2.92e-05	-0.730697	NOT
Wrb	0.0300583	7.11464	6.46703	1.02e-10	8.98e-10	9.7406	NOT
Col4a6	0.0300513	7.1091	5.88009	4.15e-09	3.17e-08	6.13373	NOT
Fam207a	0.0300467	7.21685	3.75535	0.000173465	0.000696375	-3.90602	NOT
Hdgfl2	0.030038	7.19358	3.9664	7.32e-05	0.000316108	-3.11059	NOT
Eif2b2	0.0300027	7.30111	2.84137	0.00449543	0.013528	-6.73228	NOT
Fam76a	0.0299656	7.23576	3.27973	0.00104039	0.00361055	-5.5104	NOT
Rdh11	0.0299429	7.15611	5.24574	1.57e-07	9.99e-07	2.6737	NOT
Sh3yl1	0.0299349	7.26701	3.25262	0.00114489	0.00394085	-5.62192	NOT
Pcmtd2	0.0299246	7.22824	3.3212	0.000897517	0.0031545	-5.38646	NOT
Plekhg6	0.0299019	7.11216	6.72583	1.78e-11	1.68e-10	11.4362	NOT
Ppan	0.0298594	7.21841	3.60956	0.000307284	0.00117969	-4.38922	NOT
Tbc1d7	0.0298405	7.15347	4.97548	6.55e-07	3.84e-06	1.27933	NOT
Dus1l	0.0298262	7.2102	3.89703	9.76e-05	0.000407913	-3.3874	NOT
Cog6	0.0297809	7.14008	5.33804	9.47e-08	6.19e-07	3.13264	NOT
Pstk	0.0297805	7.20276	3.76395	0.000167612	0.000675125	-3.90179	NOT
Htatsf1	0.0297689	7.33334	2.4685	0.0135742	0.0349059	-7.56645	NOT
Aspscr1	0.0297612	7.20564	3.90121	9.59e-05	0.000401779	-3.38936	NOT
Ctnnbip1	0.0297594	7.26768	3.40806	0.000655236	0.0023644	-5.08119	NOT
Abhd4	0.0297518	7.30611	2.61993	0.00879983	0.0236246	-7.26757	NOT
Elac2	0.0297289	7.15159	4.83054	1.37e-06	7.67e-06	0.587316	NOT
Nagpa	0.029726	7.14408	5.24486	1.58e-07	1e-06	2.64914	NOT
Drg2	0.0297078	7.21259	3.7039	0.000212739	0.000838907	-4.09077	NOT
Zrsr2	0.029701	7.28239	2.9791	0.00289354	0.0091288	-6.35747	NOT
Banp	0.0296644	7.12352	5.96229	2.52e-09	1.96e-08	6.6311	NOT
Mpi	0.0296601	7.12624	5.90946	3.47e-09	2.67e-08	6.31858	NOT
Wdr6	0.0296493	7.13627	4.88704	1.03e-06	5.88e-06	0.842394	NOT
Usp48	0.0296188	7.20345	3.7547	0.00017392	0.000698041	-3.93529	NOT
P2ry1	0.0295746	7.1705	4.223	2.42e-05	0.000113877	-2.09341	NOT
Oxnad1	0.0295416	7.13149	5.42652	5.8e-08	3.89e-07	3.59461	NOT
Fam20b	0.0295364	7.21932	3.65749	0.000255183	0.000993367	-4.25576	NOT
Rab27a	0.029531	7.14364	5.05217	4.4e-07	2.64e-06	1.64952	NOT
Usp8	0.0295296	7.47645	2.31846	0.020432	0.0502739	-7.6443	NOT
Pafah1b3	0.0294936	7.41014	2.44489	0.0144961	0.0370393	-7.56371	NOT
Chst15	0.0294793	7.12993	5.46165	4.76e-08	3.23e-07	3.77838	NOT
Ttc4	0.0294673	7.294	2.76685	0.00566401	0.0159022	-6.94134	NOT
Bop1	0.0294598	7.19324	3.99935	6.37e-05	0.000280287	-2.9976	NOT
Pccb	0.0294596	7.14706	4.76078	1.94e-06	1.06e-05	0.230969	NOT
Slc25a32	0.0294308	7.14832	4.75664	1.98e-06	1.08e-05	0.236918	NOT
Sugp1	0.0294162	7.17613	4.23641	2.28e-05	0.000107701	-2.04674	NOT
Gm12866	0.0293797	7.10052	6.77818	1.24e-11	1.19e-10	11.7776	NOT
Prmt7	0.0293683	7.21697	3.61232	0.000304027	0.00116775	-4.42556	NOT
Fam114a2	0.0293465	7.53207	1.83826	0.0660351	0.139	-8.36575	NOT
Nde1	0.0293192	7.21704	3.70116	0.000215049	0.000847025	-4.10862	NOT
[truncated: 21,670 more rows]
