# Supplementary material for: CD276-dependent efferocytosis by tumor-associated macrophages promotes immune evasion in bladder cancer
Source: Nat Commun. 2024 Apr 1;15:2818. doi: 10.1038/s41467-024-46735-5 (PMC10985117; doi:10.1038/s41467-024-46735-5)
Supplement: Supplementary file 7 — Supplementary Data 4 [file 41467_2024_46735_MOESM7_ESM.xlsx]

## Sheet: limma_voom_DEG20231005(1)
Supplementary Data 4：Differential expression genes (DEGs) in TAMs after CD276 ablation were identified by pseudobulk analysis. 331 up-regulated genes and 492 down-regulated genes were identified in CD276 cKO-TAMs compared to the control group.
	logFC	AveExpr	t	P.Value	adj.P.Val	B	change
Baz2b	-0.44439	7.90573	-22.5772	2.76652e-104	6.70799e-100	225.644	DOWN
Jaml	-0.56207	8.04572	-22.4936	1.3873e-103	1.6819e-99	224.402	DOWN
Gm8730	-0.939978	8.26692	-22.2241	2.43235e-101	1.9659e-97	219.351	DOWN
F13a1	1.07568	7.85441	19.9489	3.46694e-83	2.10157e-79	177.611	UP
Stab1	-0.507502	8.03436	-17.9668	1.3536e-68	6.56413e-65	143.979	DOWN
Pdcd5	0.580766	7.86328	17.1156	1.0598e-62	4.28283e-59	130.439	UP
Srsf3	-0.464309	8.08496	-16.7578	2.7094e-60	9.38497e-57	125.024	DOWN
Cx3cr1	-0.495939	8.09645	-16.7384	3.65106e-60	1.10659e-56	124.745	DOWN
Sbp	-0.327077	7.65132	-16.6841	8.39083e-60	2.26058e-56	122.271	DOWN
Nucks1	-0.433123	8.02861	-16.5308	8.68152e-59	2.10501e-55	121.503	DOWN
Tmsb4x	-0.545773	13.4399	-16.3795	8.57443e-58	1.89004e-54	120.457	DOWN
Gpx3	-0.505257	7.84337	-16.2958	3.02147e-57	6.10513e-54	117.303	DOWN
Zcchc6	-0.409197	8.02294	-16.1369	3.25118e-56	6.06395e-53	115.716	DOWN
Plxdc2	-0.727381	8.12194	-16.0426	1.31932e-55	2.28497e-52	114.228	DOWN
Ccr5	-0.397079	8.01674	-15.5297	2.38185e-52	3.85018e-49	106.761	DOWN
Ifi209	-0.462434	8.09243	-15.3394	3.65004e-51	5.53141e-48	104.183	DOWN
Hsd17b12	0.554183	7.99681	15.0088	3.91472e-49	5.58354e-46	99.6623	UP
Tgfbr1	-0.452524	8.12281	-14.8882	2.11011e-48	2.84244e-45	97.9215	DOWN
Gm2000	0.866482	8.38837	14.7197	2.17625e-47	2.63837e-44	96.2952	UP
Ear2	-0.321994	7.80108	-14.8287	4.81965e-48	6.15063e-45	96.0514	DOWN
Gpx4	-0.376036	7.90963	-14.6759	3.97685e-47	4.59175e-44	94.4113	DOWN
Baz1a	-0.413823	8.07293	-14.6042	1.06296e-46	1.17152e-43	94.0303	DOWN
Cltc	-0.520166	8.30074	-14.5755	1.57431e-46	1.65967e-43	93.8915	DOWN
Tmem123	-0.36462	7.96001	-14.4948	4.72788e-46	4.77654e-43	92.2254	DOWN
Colgalt1	-0.474683	8.08898	-14.3486	3.42459e-45	3.32144e-42	90.3309	DOWN
Arrdc3	-0.403478	8.05041	-14.338	3.95164e-45	3.68521e-42	90.314	DOWN
Tmem106a	-0.345356	7.90337	-14.2975	6.81001e-45	6.11564e-42	89.3028	DOWN
Ptgs1	-0.479916	8.06396	-14.0411	2.08065e-43	1.80177e-40	86.2183	DOWN
Slk	-0.31314	7.86149	-13.9621	5.90416e-43	4.93648e-40	84.5486	DOWN
Cybb	-0.769721	9.6118	-13.7894	5.66747e-42	4.43288e-39	83.9413	DOWN
Defb50	-0.324716	7.60394	-13.8287	3.39668e-42	2.74531e-39	81.78	DOWN
Manf	0.501591	7.98	13.6638	2.88964e-41	2.18953e-38	81.7062	UP
Nceh1	-0.343707	8.00104	-13.6135	5.53222e-41	4.06484e-38	80.7524	DOWN
Ltf	0.524794	7.56133	13.5597	1.10481e-40	7.87889e-38	79.024	UP
Qk	-0.377674	8.05251	-13.4485	4.5846e-40	3.17608e-37	78.6128	DOWN
Mndal	-0.430685	8.13103	-13.4054	7.92806e-40	5.33977e-37	78.1458	DOWN
Axl	-0.491424	8.31122	-13.3483	1.63717e-39	1.07287e-36	77.5849	DOWN
Mif	0.833197	8.77082	13.216	8.67705e-39	5.39468e-36	76.66	UP
Tmem176a	-0.597143	8.59384	-13.2212	8.12537e-39	5.18463e-36	76.4239	DOWN
Nptn	-0.298327	7.92709	-13.1537	1.89296e-38	1.14746e-35	74.6239	DOWN
Hpgds	-0.373579	8.00101	-13.0263	9.24564e-38	5.3376e-35	73.2529	DOWN
Pbsn	-0.316656	7.5996	-13.1314	2.50224e-38	1.4798e-35	72.9127	DOWN
Ptpn6	-0.375876	8.03773	-12.9141	3.695e-37	2.08355e-34	72.1796	DOWN
Golgb1	-0.315418	7.94352	-12.8963	4.59332e-37	2.53123e-34	71.5674	DOWN
S100a8	0.288787	7.53454	12.8669	6.5894e-37	3.55051e-34	69.9969	UP
Ifitm2	0.84868	9.08309	12.646	9.68377e-36	4.99579e-33	69.7314	UP
Krt13	0.365249	7.58641	12.8233	1.12484e-36	5.92914e-34	69.7246	UP
U2surp	-0.377957	8.0691	-12.5509	3.04181e-35	1.5052e-32	67.8209	DOWN
Wdr26	-0.383447	8.09998	-12.5524	2.98694e-35	1.5052e-32	67.69	DOWN
Krt14	0.807642	8.19415	12.4859	6.61864e-35	3.20965e-32	67.6507	UP
Ifi204	-0.457889	8.24899	-12.48	7.10335e-35	3.37716e-32	67.1877	DOWN
Mdh1	-0.342907	8.02038	-12.3797	2.34026e-34	1.09124e-31	65.7266	DOWN
Eloa	-0.304855	7.95034	-12.3119	5.21666e-34	2.38657e-31	64.6077	DOWN
Aldoa	0.749711	8.93681	12.1986	1.97415e-33	8.5229e-31	64.4252	UP
Mrc1	-0.786393	9.19801	-12.2063	1.80382e-33	7.9522e-31	64.3928	DOWN
Mgst1	0.535354	8.01	12.1973	2.00357e-33	8.5229e-31	63.807	UP
Sec11c	0.440157	7.97053	12.1495	3.49853e-33	1.43778e-30	63.1793	UP
Pdcd10	-0.311708	7.93968	-12.174	2.62991e-33	1.09944e-30	62.9661	DOWN
Spink1	-0.250005	7.6072	-12.2833	7.30891e-34	3.28184e-31	62.7038	DOWN
Fam96a	0.482566	8.0836	12.0992	6.28542e-33	2.4984e-30	62.6796	UP
Aup1	-0.359589	7.82071	-12.1431	3.77072e-33	1.52381e-30	62.0639	DOWN
Pafah1b1	-0.300782	7.94407	-11.991	2.1954e-32	8.5858e-30	60.8825	DOWN
Scaf11	-0.304438	7.94977	-11.9337	4.23911e-32	1.58132e-29	60.2001	DOWN
Cpt1a	-0.28766	7.86561	-11.9519	3.43884e-32	1.32352e-29	60.016	DOWN
Krt6a	0.344086	7.60183	11.9409	3.90402e-32	1.47907e-29	59.2334	UP
Glud1	-0.399892	8.11809	-11.7797	2.45325e-31	9.01272e-29	58.6644	DOWN
Ap2s1	0.42114	8.00853	11.7408	3.81052e-31	1.37901e-28	58.5823	UP
Tcn2	-0.369129	7.9205	-11.654	1.01284e-30	3.55917e-28	57.0944	DOWN
Vcam1	-0.414096	8.06393	-11.5955	1.94968e-30	6.65828e-28	56.7968	DOWN
Nampt	-0.407003	8.22284	-11.5643	2.762e-30	9.05002e-28	56.6771	DOWN
Rsl1d1	-0.326646	8.02024	-11.5686	2.63282e-30	8.76775e-28	56.4686	DOWN
Actb	-0.384154	13.5581	-11.4623	8.56684e-30	2.56445e-27	56.4274	DOWN
Hsp90aa1	-0.751241	9.30518	-11.4789	7.13167e-30	2.18888e-27	56.2036	DOWN
Spg21	-0.335778	7.9149	-11.5684	2.63969e-30	8.76775e-28	55.9494	DOWN
Ddx24	-0.318855	8.0071	-11.5248	4.28438e-30	1.36689e-27	55.8688	DOWN
Copz1	-0.268696	7.83071	-11.6077	1.70165e-30	5.89426e-28	55.8574	DOWN
Col1a2	-0.195985	7.64828	-11.6656	8.88892e-31	3.16955e-28	55.7558	DOWN
Brd2	-0.335923	8.06035	-11.4886	6.40898e-30	1.99229e-27	55.6057	DOWN
Ncf1	-0.346294	8.02492	-11.4907	6.2597e-30	1.97115e-27	55.3551	DOWN
Csnk2b	-0.364808	7.91719	-11.4729	7.62413e-30	2.31078e-27	55.1315	DOWN
Sparc	-0.209922	7.73929	-11.5432	3.49315e-30	1.12931e-27	54.7373	DOWN
Clu	-0.53048	7.96264	-11.4372	1.13154e-29	3.34592e-27	54.6737	DOWN
Man2a1	-0.307507	7.9926	-11.4219	1.33918e-29	3.91217e-27	54.6038	DOWN
Uqcrc1	0.440852	7.97482	11.3763	2.21115e-29	6.30749e-27	54.5257	UP
Trip12	-0.304177	7.97524	-11.386	1.9883e-29	5.73933e-27	54.1465	DOWN
Eef2	-0.572792	9.17993	-11.1707	2.07601e-28	5.78587e-26	52.8594	DOWN
Pkib	-0.290506	7.8395	-11.1947	1.60207e-28	4.51691e-26	51.4265	DOWN
Smc4	-0.44317	8.06105	-11.0696	6.16039e-28	1.6974e-25	50.7929	DOWN
Eprs	-0.321351	7.96216	-11.0598	6.84583e-28	1.86507e-25	50.59	DOWN
Tyrobp	0.645913	10.3849	10.912	3.30125e-27	8.42584e-25	50.3596	UP
Tep1	-0.30908	8.02267	-10.9767	1.66177e-27	4.477e-25	49.9369	DOWN
Sptssa	-0.323083	7.96156	-10.9367	2.53919e-27	6.60894e-25	49.5863	DOWN
Vps35	-0.303538	8.0193	-10.9359	2.56213e-27	6.60894e-25	49.451	DOWN
Hnrnpm	-0.368271	8.19281	-10.8766	4.79562e-27	1.21124e-24	49.2749	DOWN
Cenpx	-0.30761	7.87913	-10.9566	2.05649e-27	5.41998e-25	49.1832	DOWN
Clec7a	-0.712443	9.45446	-10.7734	1.41693e-26	3.47033e-24	48.7121	DOWN
Sfpq	-0.307308	8.01555	-10.8662	5.34924e-27	1.33715e-24	48.6756	DOWN
Uap1l1	-0.276574	7.79404	-10.9603	1.97809e-27	5.27064e-25	48.6704	DOWN
Ifi203	-0.389553	7.96575	-10.8471	6.54393e-27	1.61909e-24	48.3441	DOWN
Cd14	0.827376	9.27218	10.7134	2.65082e-26	6.36381e-24	48.1919	UP
BC005537	-0.379648	8.26515	-10.7618	1.60059e-26	3.88096e-24	48.067	DOWN
Marcks	-0.533119	8.76959	-10.6734	4.01312e-26	9.44719e-24	47.5198	DOWN
Xrn2	-0.330243	8.10096	-10.6714	4.10034e-26	9.55972e-24	46.9177	DOWN
Ubb	0.528798	11.3059	10.5532	1.38711e-25	3.03712e-23	46.7184	UP
Mertk	-0.205191	7.90769	-10.6799	3.75307e-26	8.92164e-24	46.3752	DOWN
Aplp2	-0.356019	8.14977	-10.553	1.39036e-25	3.03712e-23	45.9227	DOWN
Abhd12	-0.27374	7.9734	-10.5694	1.17475e-25	2.63742e-23	45.5721	DOWN
Prpf4b	-0.244968	7.91609	-10.5793	1.06085e-25	2.42665e-23	45.3939	DOWN
Macf1	-0.371843	8.20515	-10.4974	2.4553e-25	5.17683e-23	45.384	DOWN
Dhx9	-0.234318	7.9066	-10.5604	1.28769e-25	2.86445e-23	45.1554	DOWN
Dusp1	0.805674	9.9623	10.4075	6.12878e-25	1.27012e-22	45.1551	UP
H13	0.477846	7.9357	10.498	2.44179e-25	5.17683e-23	45.1267	UP
Hba-a1	0.214529	7.52521	10.6641	4.42227e-26	1.02121e-23	45.0642	UP
Dst	-0.251612	7.86619	-10.5702	1.16516e-25	2.63742e-23	45.0399	DOWN
Hebp1	-0.324959	7.91465	-10.5393	1.59908e-25	3.46187e-23	44.9941	DOWN
Sec11a	-0.276911	7.9092	-10.5222	1.9066e-25	4.0911e-23	44.8069	DOWN
Prkcd	-0.364548	8.19375	-10.4306	4.85002e-25	1.01378e-22	44.6919	DOWN
1810022K09Rik	0.589961	7.9215	10.3091	1.65294e-24	3.28515e-22	43.358	UP
Dock10	-0.347979	8.12045	-10.3015	1.7848e-24	3.51837e-22	43.0059	DOWN
Srp9	0.337845	7.96174	10.2798	2.21944e-24	4.33989e-22	42.9914	UP
Hcls1	-0.290067	8.00745	-10.2763	2.29812e-24	4.4578e-22	42.9044	DOWN
Rbm5	-0.256054	7.91731	-10.3206	1.47355e-24	2.97742e-22	42.8081	DOWN
Smim15	-0.270809	7.80523	-10.3767	8.36955e-25	1.70535e-22	42.7858	DOWN
Upk3bl	0.112789	7.4948	10.4044	6.32534e-25	1.29975e-22	42.2864	NOT
Slc25a4	-0.340838	8.13348	-10.1841	5.76112e-24	1.08287e-21	42.2111	DOWN
Ier5	-0.295018	8.0234	-10.1898	5.4462e-24	1.0398e-21	42.0359	DOWN
Luc7l2	-0.258121	7.96133	-10.1882	5.53082e-24	1.0477e-21	41.787	DOWN
Hbb-bs	0.219662	7.52256	10.3128	1.59267e-24	3.19152e-22	41.537	UP
Cp	-0.478146	7.94703	-10.1556	7.64575e-24	1.42605e-21	41.3335	DOWN
Gm28438	0.0730583	7.47397	10.2201	4.02957e-24	7.75437e-22	40.3682	NOT
Thoc2	-0.300053	7.98723	-10.0475	2.22045e-23	4.10986e-21	40.3678	DOWN
Ccl6	-0.820106	10.422	-9.8987	9.46293e-23	1.69961e-20	40.1135	DOWN
Psap	-0.550519	10.5788	-9.87735	1.1632e-22	2.04377e-20	39.9456	DOWN
Irf2	-0.2645	7.96941	-9.98343	4.15421e-23	7.57348e-21	39.8484	DOWN
Ctsc	-0.511942	10.453	-9.85943	1.3829e-22	2.41231e-20	39.7623	DOWN
Gm8995	-0.356461	8.16249	-9.9068	8.74908e-23	1.58313e-20	39.5051	DOWN
S100a11	0.621681	8.88596	9.82654	1.898e-22	3.26388e-20	39.3361	UP
Slc29a3	-0.234593	7.86332	-9.99311	3.77969e-23	6.94289e-21	39.2653	DOWN
Cd2ap	-0.287939	7.98441	-9.89605	9.70903e-23	1.73099e-20	38.9058	DOWN
Fcgrt	-0.387391	8.04978	-9.87891	1.14587e-22	2.02803e-20	38.7839	DOWN
Ecm1	0.550462	8.16155	9.73441	4.58423e-22	7.51039e-20	38.2777	UP
Eif3m	-0.283635	7.97726	-9.78338	2.87171e-22	4.86925e-20	38.0966	DOWN
Gsto1	0.519428	8.24477	9.70326	6.16641e-22	1.00347e-19	38.0048	UP
Iqgap1	-0.487226	8.95474	-9.69293	6.80204e-22	1.09953e-19	37.9506	DOWN
Cct6a	-0.277361	8.02862	-9.75771	3.67073e-22	6.13821e-20	37.8868	DOWN
Tcirg1	-0.248227	7.96944	-9.75403	3.80189e-22	6.27106e-20	37.7435	DOWN
Eif3d	-0.274029	7.9677	-9.75499	3.76735e-22	6.25665e-20	37.5336	DOWN
Neu1	-0.197682	7.85026	-9.81051	2.21407e-22	3.7806e-20	37.4663	DOWN
Setd2	-0.280718	7.87373	-9.76214	3.51841e-22	5.92437e-20	37.1248	DOWN
Sprr2a3	0.173183	7.54748	9.85429	1.45306e-22	2.51659e-20	37.0758	UP
Tmem176b	-0.495965	8.79496	-9.55823	2.42348e-21	3.69573e-19	36.6314	DOWN
Mier1	-0.288244	7.96426	-9.62678	1.27201e-21	2.00275e-19	36.5487	DOWN
Uqcrc2	-0.223565	7.85899	-9.68561	7.29141e-22	1.17083e-19	36.3913	DOWN
Xbp1	0.391161	8.17846	9.56497	2.27495e-21	3.49119e-19	36.3306	UP
Tm2d2	0.280387	7.82278	9.66616	8.76743e-22	1.38944e-19	36.166	UP
Tmem160	0.311742	7.85117	9.62356	1.31132e-21	2.05133e-19	35.9381	UP
Ifitm3	0.694945	9.13718	9.44637	6.87527e-21	1.01649e-18	35.8262	UP
Sirpa	-0.353005	8.26721	-9.49033	4.56972e-21	6.83963e-19	35.7375	DOWN
G530011O06Rik	0.162388	7.52683	9.66848	8.57649e-22	1.36812e-19	35.2877	UP
Rbbp6	-0.210137	7.90931	-9.51555	3.61248e-21	5.47448e-19	35.0194	DOWN
Tpt1	-0.494311	10.8648	-9.33193	1.97448e-20	2.83286e-18	34.9006	DOWN
Slpi	0.260524	7.5508	9.57648	2.04218e-21	3.15393e-19	34.514	UP
Tor1aip1	-0.272642	7.9727	-9.42236	8.58668e-21	1.26183e-18	34.4395	DOWN
S100a9	0.126861	7.48116	9.60007	1.63607e-21	2.54294e-19	34.4317	NOT
Rhob	-0.437541	8.52894	-9.32738	2.05859e-20	2.93615e-18	34.4166	DOWN
Higd2a	-0.251873	7.79769	-9.49268	4.47083e-21	6.73319e-19	34.3019	DOWN
Anxa1	0.541164	8.47902	9.27743	3.25004e-20	4.58161e-18	34.1636	UP
Adamdec1	-0.215374	7.80414	-9.47911	5.07287e-21	7.54613e-19	34.1338	DOWN
Itga6	-0.349405	8.01533	-9.37463	1.3339e-20	1.93672e-18	34.0223	DOWN
Cysltr1	-0.289017	7.91259	-9.37669	1.30876e-20	1.91165e-18	33.7603	DOWN
Dnm2	-0.211963	7.84018	-9.35446	1.60571e-20	2.31748e-18	33.1809	DOWN
Trim30a	-0.335713	8.19911	-9.18198	7.72761e-20	1.04677e-17	32.8551	DOWN
Pkm	0.532317	8.91238	9.11297	1.4381e-19	1.91592e-17	32.7777	UP
Pum2	-0.203275	7.9192	-9.25776	3.88777e-20	5.41763e-18	32.7169	DOWN
Zfp106	-0.29159	7.95907	-9.18674	7.40243e-20	1.00835e-17	32.2519	DOWN
Rab10	0.291305	7.96997	9.11583	1.4017e-19	1.87774e-17	32.0344	UP
Scimp	-0.268836	7.83005	-9.2273	5.12724e-20	7.06364e-18	32.0278	DOWN
Serinc1	-0.300892	8.1209	-9.0818	1.90118e-19	2.51902e-17	31.9109	DOWN
Cycs	0.353977	7.97152	9.08064	1.92105e-19	2.53151e-17	31.9099	UP
Krt18	-0.16557	7.62535	-9.29034	2.88876e-20	4.09613e-18	31.7204	DOWN
Itgam	0.461969	8.01716	9.02604	3.12559e-19	4.03117e-17	31.6682	UP
Adam10	-0.288452	8.10259	-9.05841	2.34289e-19	3.0542e-17	31.6586	DOWN
Dnajc10	-0.151147	7.721	-9.23599	4.73838e-20	6.56523e-18	31.5032	DOWN
Gm10036	1.34722	7.78228	8.98657	4.43606e-19	5.69107e-17	31.4843	UP
Fam46a	-0.243325	7.96764	-9.06688	2.17233e-19	2.84716e-17	31.3982	DOWN
Car6	0.0701493	7.47082	9.26184	3.74581e-20	5.24999e-18	31.2933	NOT
Sec61g	0.448969	7.9536	8.9817	4.63153e-19	5.91057e-17	31.1781	UP
Sh3bgrl	-0.389473	8.51074	-8.95239	6.00072e-19	7.53883e-17	31.0826	DOWN
Prkg2	-0.14326	7.56755	-9.2211	5.42392e-20	7.43016e-18	30.9626	DOWN
Mpeg1	-0.509982	9.94125	-8.89774	9.70572e-19	1.20684e-16	30.9499	DOWN
Ggnbp2	0.290006	7.91723	9.05128	2.49662e-19	3.23719e-17	30.9011	UP
Pabpc1	-0.400827	10.7202	-8.86293	1.31647e-18	1.61214e-16	30.7451	DOWN
Hba-a2	0.146909	7.50205	9.14657	1.06343e-19	1.4325e-17	30.4118	UP
Gusb	-0.308588	8.18845	-8.87841	1.14976e-18	1.42236e-16	30.169	DOWN
Gmfg	0.324878	8.0435	8.87589	1.17531e-18	1.44658e-16	30.0963	UP
Hbp1	-0.201338	7.85722	-8.96767	5.24319e-19	6.65611e-17	29.8384	DOWN
Camk1	-0.201081	7.87203	-8.91516	8.32892e-19	1.04099e-16	29.4723	DOWN
AU020206	-0.333473	7.97371	-8.81368	2.0225e-18	2.45198e-16	28.9988	DOWN
Prdx4	-0.183154	7.67632	-8.95304	5.96617e-19	7.53446e-17	28.884	DOWN
Vsir	-0.272372	8.05367	-8.70809	5.04073e-18	5.9913e-16	28.5847	DOWN
Pnp	-0.237068	7.94072	-8.74839	3.56165e-18	4.29649e-16	28.3725	DOWN
Tsg101	-0.226669	7.81477	-8.81773	1.95255e-18	2.37906e-16	28.3723	DOWN
Kpna4	-0.321901	7.97676	-8.71887	4.5942e-18	5.48747e-16	28.1984	DOWN
Psmd12	-0.267927	7.96667	-8.67553	6.66616e-18	7.80843e-16	28.1888	DOWN
Neat1	0.428725	7.92825	8.63142	9.7205e-18	1.12235e-15	28.1296	UP
Anxa4	-0.273231	8.04853	-8.6458	8.59695e-18	1.00216e-15	28.0751	DOWN
Anxa2	0.500883	8.52569	8.57478	1.57352e-17	1.79122e-15	28.0628	UP
Atp2b1	-0.398247	8.67107	-8.54842	1.96693e-17	2.21823e-15	27.7179	DOWN
Ostc	-0.241745	7.82042	-8.7382	3.88901e-18	4.66816e-16	27.7122	DOWN
Gm1966	-0.385448	7.9609	-8.6433	8.78269e-18	1.01892e-15	27.538	DOWN
Pon2	0.234155	7.83495	8.69874	5.46261e-18	6.46107e-16	27.4825	UP
Ssr3	0.294487	8.01855	8.57845	1.52531e-17	1.74453e-15	27.3822	UP
Jmjd1c	-0.240053	7.93446	-8.60917	1.17494e-17	1.35018e-15	27.1549	DOWN
Clec4n	-0.492619	9.22272	-8.4568	4.25107e-17	4.70666e-15	27.1101	DOWN
Hspa1b	-0.327144	8.15639	-8.55381	1.87925e-17	2.12926e-15	27.0963	DOWN
Zfp148	-0.189919	7.78138	-8.68449	6.17336e-18	7.26628e-16	26.9481	DOWN
Lat2	0.420302	7.93342	8.50106	2.93232e-17	3.27649e-15	26.8345	UP
Atox1	0.485779	8.92113	8.40697	6.44374e-17	7.00634e-15	26.7506	UP
Sdc4	0.441078	8.23882	8.37435	8.4502e-17	9.10631e-15	26.3045	UP
Pbrm1	-0.329356	7.97764	-8.4554	4.30129e-17	4.7406e-15	25.9851	DOWN
Eif4b	-0.171771	7.85236	-8.50272	2.89176e-17	3.24613e-15	25.8055	DOWN
Ppig	-0.234637	7.93359	-8.43256	5.2057e-17	5.6857e-15	25.6872	DOWN
Lcp1	-0.440358	9.93002	-8.24542	2.44318e-16	2.54248e-14	25.5001	DOWN
Kctd12	-0.358427	8.36575	-8.27622	1.89846e-16	2.01013e-14	25.3172	DOWN
Gng5	0.393703	8.2045	8.24952	2.36262e-16	2.47994e-14	25.2688	UP
Anp32a	0.333886	7.99539	8.22375	2.91608e-16	3.02163e-14	24.7661	UP
Arpc4	0.252486	7.90286	8.30896	1.45064e-16	1.5495e-14	24.6928	UP
Ndufb11	-0.304206	7.95525	-8.24702	2.4115e-16	2.52033e-14	24.6705	DOWN
9530002B09Rik	-0.154493	7.53932	-8.49082	3.19591e-17	3.55464e-15	24.6261	DOWN
Ktn1	-0.194881	7.86997	-8.33462	1.17398e-16	1.25954e-14	24.5578	DOWN
Calcb	0.122956	7.52576	8.45354	4.36854e-17	4.79295e-15	24.5437	NOT
Tnrc6b	-0.192107	7.76642	-8.39054	7.38704e-17	7.99615e-15	24.537	DOWN
G3bp2	-0.267904	8.11275	-8.19348	3.73126e-16	3.83356e-14	24.406	DOWN
Socs2	-0.41365	7.99237	-8.2549	2.26096e-16	2.38354e-14	24.3704	DOWN
Ldha	0.4616	8.85048	8.09323	8.38893e-16	8.33632e-14	24.207	UP
Plgrkt	-0.212353	7.87581	-8.28957	1.70137e-16	1.80935e-14	24.2004	DOWN
Mfsd1	-0.239301	8.00112	-8.18254	4.07795e-16	4.15454e-14	24.1532	DOWN
Smc1a	-0.232861	8.00472	-8.17392	4.37336e-16	4.41837e-14	23.902	DOWN
Fcer1g	0.395697	10.8524	7.98059	2.06187e-15	1.97605e-13	23.5467	UP
Junb	0.520029	9.44288	7.98632	1.97032e-15	1.8958e-13	23.4536	UP
Dynll1	0.383149	8.03788	8.02186	1.48515e-15	1.4462e-13	23.3401	UP
Eif5b	-0.32532	8.34943	-8.01373	1.58458e-15	1.53685e-13	23.236	DOWN
Erbin	-0.255853	7.96302	-8.1084	7.42582e-16	7.40963e-14	23.1683	DOWN
1110008F13Rik	0.243573	7.83006	8.1282	6.3304e-16	6.34269e-14	22.8813	UP
Ikbkb	0.207101	7.75151	8.18318	4.05697e-16	4.15061e-14	22.8428	UP
Dcn	-0.207996	7.6229	-8.21906	3.02987e-16	3.12618e-14	22.5797	DOWN
Ranbp1	0.286787	8.0397	7.92178	3.28235e-15	3.12106e-13	22.2719	UP
Slc12a2	-0.121985	7.59491	-8.1763	4.28964e-16	4.35192e-14	22.1595	NOT
Igfbp4	-0.134418	7.67278	-8.13407	6.03773e-16	6.07456e-14	21.9967	DOWN
Rtn3	-0.239705	8.03639	-7.88608	4.34562e-15	4.08404e-13	21.9267	DOWN
Bnip3l	-0.28109	7.89766	-7.90582	3.72139e-15	3.52471e-13	21.6846	DOWN
Fundc2	-0.157054	7.74313	-8.05133	1.17379e-15	1.15695e-13	21.6358	DOWN
Iah1	-0.178449	7.74949	-8.02191	1.48461e-15	1.4462e-13	21.4204	DOWN
Oxct1	0.180514	7.6816	8.0251	1.44731e-15	1.42077e-13	21.388	UP
Morf4l1	0.401765	8.8397	7.72692	1.49689e-14	1.34926e-12	21.3636	UP
Nudt16l1	-0.158652	7.63566	-8.05643	1.12687e-15	1.11524e-13	21.3295	DOWN
Cpne3	-0.252777	8.06725	-7.80078	8.4562e-15	7.76657e-13	21.3152	DOWN
Srgn	0.501605	10.002	7.67556	2.22006e-14	1.97904e-12	21.1358	UP
Ssrp1	-0.150486	7.78077	-7.94112	2.81791e-15	2.68999e-13	20.914	DOWN
Pdia4	-0.183847	7.85971	-7.87496	4.74132e-15	4.43872e-13	20.8766	DOWN
Gm6472	-0.118559	7.5912	-7.99092	1.89957e-15	1.83502e-13	20.684	NOT
Pgd	-0.199079	7.9484	-7.74579	1.29434e-14	1.17543e-12	20.427	DOWN
Rheb	0.444448	7.83231	7.71135	1.68731e-14	1.50967e-12	20.3822	UP
Egr1	-0.429257	8.7393	-7.61181	3.60854e-14	3.14735e-12	20.3327	DOWN
Nudt16	-0.131116	7.69121	-7.90359	3.78724e-15	3.57312e-13	20.2414	NOT
Gdi2	-0.397273	9.40499	-7.56946	4.97257e-14	4.23935e-12	20.1991	DOWN
Txnip	-0.339695	8.39453	-7.60237	3.87629e-14	3.35673e-12	20.112	DOWN
Snrpg	0.382878	8.34839	7.56662	5.08033e-14	4.29208e-12	20.0348	UP
Clec5a	0.230963	7.91178	7.72492	1.52007e-14	1.36508e-12	20.0161	UP
Gmfb	-0.181367	7.76501	-7.8332	6.5709e-15	6.12787e-13	20.0063	DOWN
Ncor1	-0.246389	8.08408	-7.6038	3.83454e-14	3.33248e-12	19.8243	DOWN
Ccnd2	-0.377798	8.08373	-7.62935	3.15827e-14	2.77459e-12	19.5923	DOWN
Ndufa6	0.39673	8.65764	7.484	9.44892e-14	7.79279e-12	19.5158	UP
Tnfsf9	0.230025	7.5904	7.79857	8.60269e-15	7.8713e-13	19.4474	UP
Cyr61	-0.126847	7.5705	-7.81289	7.69664e-15	7.1502e-13	19.2884	NOT
Mall	0.104183	7.51263	7.80472	8.20144e-15	7.56123e-13	19.2863	NOT
Nktr	-0.205389	7.97166	-7.56918	4.98295e-14	4.23935e-12	19.2466	DOWN
Lamtor5	0.421391	7.88608	7.54148	6.14002e-14	5.15146e-12	19.2096	UP
3830403N18Rik	-0.133692	7.54793	-7.80721	8.0444e-15	7.44475e-13	19.1964	NOT
Gbp7	-0.279899	8.12027	-7.53276	6.55622e-14	5.47196e-12	18.9749	DOWN
Arg1	0.579366	8.44153	7.40686	1.67689e-13	1.33748e-11	18.9182	UP
Mmp12	-0.562285	8.82608	-7.40908	1.6495e-13	1.31998e-11	18.8512	DOWN
Capg	0.392296	8.20205	7.4052	1.69752e-13	1.3495e-11	18.7944	UP
Calml3	0.0641455	7.47805	7.75603	1.19595e-14	1.09016e-12	18.792	NOT
Ppbp	0.125877	7.51649	7.73343	1.42371e-14	1.28808e-12	18.7646	NOT
Fnbp1	-0.259881	8.12978	-7.45117	1.20693e-13	9.82026e-12	18.7631	DOWN
Fermt3	-0.236257	7.97567	-7.47004	1.04865e-13	8.61916e-12	18.6768	DOWN
Ddit4	0.196589	7.58682	7.64278	2.8513e-14	2.51402e-12	18.6168	UP
Exoc3	-0.209338	7.81211	-7.6141	3.54634e-14	3.10426e-12	18.5764	DOWN
Thrap3	-0.252191	8.11261	-7.42245	1.49391e-13	1.20743e-11	18.5537	DOWN
Rbm22	-0.16427	7.70873	-7.66227	2.45744e-14	2.18262e-12	18.5178	DOWN
Chchd2	0.381377	8.73215	7.33749	2.79554e-13	2.18657e-11	18.4631	UP
Sf3b2	-0.24744	8.09596	-7.4124	1.60943e-13	1.29218e-11	18.4631	DOWN
Krt17	0.12255	7.54925	7.64375	2.83036e-14	2.50466e-12	18.4179	NOT
Ptprc	-0.385788	9.26694	-7.30909	3.44189e-13	2.65782e-11	18.275	DOWN
Lilrb4	-0.253942	8.00355	-7.45153	1.20373e-13	9.82026e-12	18.2388	DOWN
Nufip2	-0.205465	7.85221	-7.52319	7.04486e-14	5.84989e-12	18.1216	DOWN
Wipf1	-0.222968	7.92427	-7.46088	1.12279e-13	9.19742e-12	18.0933	DOWN
Krt19	0.232298	7.7219	7.56708	5.06261e-14	4.29206e-12	17.9965	UP
Rab3il1	0.199803	7.85218	7.48649	9.27412e-14	7.67473e-12	17.9842	UP
Trib1	-0.225118	7.9832	-7.39871	1.781e-13	1.40664e-11	17.8362	DOWN
Prtn3	0.218531	7.61626	7.58185	4.52805e-14	3.89332e-12	17.8255	UP
Ralbp1	0.234766	7.90745	7.39775	1.79365e-13	1.41203e-11	17.8216	UP
Rpn2	-0.245003	8.11995	-7.31038	3.40948e-13	2.6412e-11	17.7472	DOWN
Krtdap	0.129004	7.51025	7.59934	3.96645e-14	3.42258e-12	17.7221	NOT
Lcp2	-0.229217	7.95401	-7.39055	1.89177e-13	1.48446e-11	17.7049	DOWN
Snrpb2	-0.226447	7.97114	-7.33331	2.88266e-13	2.24746e-11	17.6849	DOWN
Slc16a3	0.147465	7.55711	7.57173	4.88788e-14	4.18786e-12	17.6566	UP
Sh2d1b1	-0.151709	7.71473	-7.54263	6.08733e-14	5.12498e-12	17.6082	DOWN
Txndc9	0.212245	7.84976	7.40295	1.72604e-13	1.36769e-11	17.3395	UP
Usmg5	0.36312	8.34442	7.19467	7.89533e-13	5.98244e-11	17.3365	UP
Ets2	-0.250552	8.01428	-7.32568	3.04846e-13	2.3691e-11	17.3356	DOWN
Fam102b	-0.11166	7.64649	-7.53254	6.56717e-14	5.47196e-12	17.3267	NOT
Atp5e	0.388421	8.91068	7.15684	1.03614e-12	7.70957e-11	17.2121	UP
H2-D1	0.37481	10.7567	7.11798	1.36793e-12	1.00815e-10	17.1556	UP
Ntpcr	-0.2177	8.0008	-7.26672	4.68736e-13	3.58531e-11	17.1467	DOWN
Syngr2	0.267951	8.04982	7.21169	6.98328e-13	5.30795e-11	17.0125	UP
Ptges3	-0.211186	7.98082	-7.21739	6.70159e-13	5.10986e-11	16.8464	DOWN
Srsf7	-0.228619	8.03791	-7.18836	8.26235e-13	6.24104e-11	16.7532	DOWN
Dab2	-0.386013	8.96209	-7.10335	1.51828e-12	1.10885e-10	16.7458	DOWN
Snap23	-0.220844	8.00485	-7.17619	9.01801e-13	6.78226e-11	16.6478	DOWN
Qpct	-0.160801	7.68774	-7.414	1.59046e-13	1.28119e-11	16.5715	DOWN
Col1a1	-0.134603	7.59894	-7.4352	1.3591e-13	1.10215e-11	16.5062	DOWN
Clec4e	0.263097	7.65697	7.28924	3.97854e-13	3.06247e-11	16.2264	UP
Gsk3b	-0.190078	7.94345	-7.16677	9.6489e-13	7.22089e-11	16.1225	DOWN
Emp3	0.383905	8.39711	7.0128	2.88127e-12	2.03087e-10	16.084	UP
Nrros	-0.21081	7.95519	-7.15678	1.03655e-12	7.70957e-11	16.0626	DOWN
Ninj1	0.361282	8.10731	6.98159	3.58706e-12	2.48501e-10	15.744	UP
Pak2	-0.240644	8.15428	-7.01106	2.91689e-12	2.05002e-10	15.644	DOWN
Rhog	0.238742	7.93647	7.04419	2.30943e-12	1.67154e-10	15.5816	UP
Ccni	-0.232088	7.97633	-7.07376	1.87335e-12	1.36406e-10	15.4908	DOWN
Lad1	0.10267	7.5283	7.28768	4.02414e-13	3.08776e-11	15.4794	NOT
Oaz1	0.344542	8.4738	6.91367	5.7596e-12	3.90092e-10	15.4244	UP
Bcl2a1a	-0.23364	8.03127	-7.03989	2.3807e-12	1.7129e-10	15.4146	DOWN
Snw1	-0.239395	8.09309	-6.97821	3.6728e-12	2.53716e-10	15.4061	DOWN
Wfdc17	0.557391	9.14552	6.87377	7.59201e-12	5.09926e-10	15.3091	UP
Nsd1	0.181271	7.87071	7.10411	1.51007e-12	1.10619e-10	15.2253	UP
Usp8	-0.192639	7.95168	-7.02761	2.59601e-12	1.85133e-10	15.1346	DOWN
Nfkbia	0.523093	9.39391	6.82971	1.02814e-11	6.81127e-10	15.0413	UP
Prcp	-0.248156	8.01735	-6.99715	3.21632e-12	2.24744e-10	15.0203	DOWN
AC121965.1	0.354621	8.55727	6.84107	9.50958e-12	6.33458e-10	14.9606	UP
Ms4a6d	0.37567	8.83482	6.82304	1.07628e-11	7.09145e-10	14.9031	UP
Fam134b	-0.124301	7.76415	-7.12046	1.34395e-12	9.93502e-11	14.7705	NOT
Map2k2	0.189212	7.68097	7.11096	1.43811e-12	1.05666e-10	14.6806	UP
Ccnl1	-0.332919	8.64939	-6.79623	1.29304e-11	8.45074e-10	14.5478	DOWN
Tmprss11e	0.0462499	7.47042	7.17593	9.03481e-13	6.78226e-11	14.5165	NOT
Wnk1	-0.229666	8.08368	-6.84376	9.3358e-12	6.23595e-10	14.461	DOWN
Egr2	-0.203805	7.81709	-7.03522	2.46035e-12	1.75976e-10	14.4523	DOWN
Csnk2a1	0.18142	7.76786	7.03674	2.43413e-12	1.74617e-10	14.3816	UP
Pid1	0.176089	7.72925	7.06016	2.06295e-12	1.49761e-10	14.3345	UP
Serpine2	-0.102041	7.57264	-7.13639	1.19942e-12	8.89368e-11	14.3031	NOT
Gda	-0.307668	8.41983	-6.77766	1.4677e-11	9.51533e-10	14.3006	DOWN
Calm3	0.31148	7.91295	6.86078	8.30353e-12	5.56176e-10	14.281	UP
Gadd45b	-0.207346	7.92651	-6.91504	5.70528e-12	3.87496e-10	14.2702	DOWN
Elob	0.35932	8.65662	6.72908	2.04124e-11	1.2889e-09	14.2373	UP
Atp5k	0.3424	8.29569	6.73454	1.96721e-11	1.24866e-09	14.1643	UP
Ergic3	-0.199863	7.78958	-6.98203	3.57589e-12	2.48437e-10	14.1494	DOWN
Psma5	0.276399	7.92728	6.82559	1.05766e-11	6.98775e-10	14.1445	UP
Tgfb1	0.177345	7.72216	7.01867	2.76483e-12	1.96595e-10	14.0464	UP
Renbp	-0.140433	7.83757	-6.95922	4.19442e-12	2.87294e-10	14.0425	DOWN
Rap2c	-0.133934	7.74146	-7.01486	2.83984e-12	2.01338e-10	13.9372	NOT
Hpgd	-0.121248	7.6616	-7.04134	2.35647e-12	1.70052e-10	13.8455	NOT
Gna13	-0.185668	7.90314	-6.83818	9.70075e-12	6.44422e-10	13.7545	DOWN
Kxd1	-0.183289	7.75314	-6.96121	4.13642e-12	2.84124e-10	13.6957	DOWN
Akap13	-0.244752	8.07685	-6.78675	1.37952e-11	8.96763e-10	13.6856	DOWN
Matr3	-0.212328	7.95339	-6.81615	1.1283e-11	7.41405e-10	13.6786	DOWN
Crlf2	0.237186	7.68621	6.93395	5.0025e-12	3.40718e-10	13.6697	UP
Cmtm7	0.218826	7.80921	6.88354	7.09629e-12	4.77955e-10	13.6117	UP
Col4a1	-0.121086	7.62824	-7.00991	2.94055e-12	2.06068e-10	13.5413	NOT
Tsc22d3	0.401455	7.98282	6.66835	3.07379e-11	1.92088e-09	13.5268	UP
Zfp984	-0.145901	7.67157	-6.97605	3.72885e-12	2.56857e-10	13.5027	DOWN
Zfr	-0.171492	7.8224	-6.89321	6.63735e-12	4.48289e-10	13.4875	DOWN
Clca3b	0.0447071	7.46484	7.01359	2.8653e-12	2.02551e-10	13.3695	NOT
Mycbp2	-0.296261	8.06487	-6.74326	1.8543e-11	1.18008e-09	13.3262	DOWN
Map1b	-0.0984333	7.53872	-6.99373	3.29443e-12	2.29541e-10	13.2671	NOT
Laptm5	-0.315692	10.3069	-6.52638	7.8957e-11	4.76237e-09	13.099	DOWN
Pdcd6	-0.198549	7.9136	-6.72451	2.10545e-11	1.32599e-09	13.0409	DOWN
BC002163	0.0843131	7.49492	6.94248	4.71393e-12	3.21968e-10	12.9935	NOT
Rcbtb2	-0.233135	8.11397	-6.61847	4.29107e-11	2.63406e-09	12.9855	DOWN
Bcl2a1b	0.334631	8.32088	6.54893	6.80553e-11	4.12534e-09	12.9602	UP
Gnaq	-0.124886	7.79621	-6.81131	1.16636e-11	7.64346e-10	12.7958	NOT
Rnaset2b	0.25307	7.71351	6.77211	1.52423e-11	9.85544e-10	12.7441	UP
Fxyd5	0.386676	9.49695	6.47681	1.09274e-10	6.55834e-09	12.7317	UP
Ndufa7	0.327706	8.32151	6.49306	9.82551e-11	5.91164e-09	12.5975	UP
Ddx17	-0.122964	7.76571	-6.79406	1.31237e-11	8.55402e-10	12.5402	NOT
Ndufa8	-0.218705	7.89184	-6.64824	3.51732e-11	2.18678e-09	12.4908	DOWN
Clk4	0.148003	7.78004	6.76391	1.61167e-11	1.03931e-09	12.4849	UP
Hsp90ab1	-0.359288	10.1925	-6.42995	1.48254e-10	8.78901e-09	12.4671	DOWN
Tgfbr2	-0.139549	7.80756	-6.74338	1.8528e-11	1.18008e-09	12.4066	DOWN
Gsr	0.199119	7.88059	6.60595	4.66387e-11	2.84848e-09	12.3236	UP
Eif6	0.198045	7.75157	6.73025	2.0252e-11	1.28212e-09	12.2336	UP
Cox5a	-0.320944	9.0206	-6.41468	1.63676e-10	9.65606e-09	12.1929	DOWN
Perp	0.211799	7.66056	6.71942	2.17912e-11	1.36884e-09	12.0962	UP
Sh3bgrl3	0.351209	9.59216	6.37288	2.14356e-10	1.25543e-08	12.0844	UP
Arhgap25	-0.1347	7.69772	-6.75534	1.7084e-11	1.09877e-09	12.0223	DOWN
Cdkn1a	0.399905	8.49891	6.34839	2.50871e-10	1.43224e-08	11.7452	UP
Arg2	-0.120826	7.72523	-6.68822	2.68944e-11	1.68503e-09	11.6699	NOT
Slurp1	0.062427	7.47822	6.75317	1.73367e-11	1.11207e-09	11.645	NOT
Zcchc17	-0.147731	7.75215	-6.656	3.33923e-11	2.0814e-09	11.5865	DOWN
Msmb	-0.114852	7.51005	-6.74612	1.81869e-11	1.16353e-09	11.5578	NOT
Nupr1	0.361738	8.00882	6.34856	2.50602e-10	1.43224e-08	11.4834	UP
Sox4	-0.137083	7.74983	-6.63507	3.84103e-11	2.38193e-09	11.4278	DOWN
Plet1	-0.123743	7.74091	-6.62954	3.98549e-11	2.45893e-09	11.3515	NOT
2010107E04Rik	0.327756	8.57473	6.2669	4.21703e-10	2.31336e-08	11.2526	UP
Nop10	0.28881	8.09414	6.29019	3.63762e-10	2.01834e-08	11.1858	UP
Top1	-0.240974	8.18614	-6.31591	3.08806e-10	1.73727e-08	11.1765	DOWN
Fam105a	-0.228125	8.14311	-6.31269	3.15211e-10	1.76919e-08	11.1039	DOWN
Dusp6	-0.256168	8.26157	-6.28615	3.73237e-10	2.06239e-08	11.0522	DOWN
Rab14	-0.278198	8.54139	-6.25649	4.50437e-10	2.44882e-08	11.0446	DOWN
Slc2a1	0.170406	7.62564	6.59239	5.10402e-11	3.10947e-09	11.0128	UP
Nt5c3	-0.12103	7.61166	-6.62794	4.0284e-11	2.4791e-09	10.9675	NOT
Pcbp1	-0.208574	8.08743	-6.2997	3.42409e-10	1.91741e-08	10.9644	DOWN
Med28	0.238749	7.94428	6.31845	3.03836e-10	1.71328e-08	10.938	UP
Gm10177	0.0832047	7.49594	6.63366	3.87748e-11	2.3984e-09	10.8961	NOT
Cdk11b	0.234327	7.95846	6.34829	2.51043e-10	1.43224e-08	10.8404	UP
Ybx1	-0.344497	9.43344	-6.18216	7.18957e-10	3.81456e-08	10.8258	DOWN
9930022D16Rik	0.086135	7.50454	6.61519	4.38576e-11	2.68539e-09	10.7713	NOT
Gm15772	0.103184	7.53083	6.58786	5.25959e-11	3.19622e-09	10.6984	NOT
P2ry12	-0.131202	7.69355	-6.54663	6.90954e-11	4.17795e-09	10.6593	NOT
Tma7	0.299742	8.2855	6.18518	7.05499e-10	3.75137e-08	10.6503	UP
Surf4	-0.145677	7.81724	-6.44262	1.36544e-10	8.11464e-09	10.5652	DOWN
Cox6a1	0.329299	8.92569	6.13882	9.4206e-10	4.92287e-08	10.5445	UP
Adh5	0.169437	7.78494	6.44527	1.3421e-10	7.99556e-09	10.5272	UP
Pebp1	0.167236	7.85664	6.38848	1.93862e-10	1.14091e-08	10.5058	UP
Sirpb1c	-0.224214	7.8497	-6.369	2.19777e-10	1.27792e-08	10.4913	DOWN
Eef1a1	-0.326671	10.1236	-6.10806	1.13998e-09	5.86862e-08	10.4708	DOWN
Lyz2	-0.391641	12.9823	-6.05858	1.54648e-09	7.73143e-08	10.4186	DOWN
Shtn1	-0.159684	7.89443	-6.34594	2.5484e-10	1.4505e-08	10.3602	DOWN
Scamp2	0.221302	7.984	6.20478	6.23928e-10	3.35441e-08	10.2558	UP
Lgals3	0.414288	9.75379	6.0681	1.45854e-09	7.3372e-08	10.2392	UP
Wwp1	-0.202314	7.94786	-6.28336	3.79894e-10	2.09347e-08	10.2218	DOWN
Npm1	-0.320919	9.88547	-6.06606	1.47696e-09	7.41444e-08	10.1888	DOWN
Hcar2	-0.161182	7.82422	-6.36986	2.18557e-10	1.27388e-08	10.1501	DOWN
Tra2b	-0.212785	8.08268	-6.17199	7.66151e-10	4.04724e-08	10.15	DOWN
Gm7808	0.147632	7.57837	6.46306	1.19531e-10	7.1562e-09	10.1128	UP
Cops9	0.296433	8.36441	6.07479	1.39978e-09	7.08571e-08	10.0104	UP
Hnrnpdl	-0.196019	8.03112	-6.16069	8.22142e-10	4.33358e-08	9.99173	DOWN
Chmp2b	-0.128007	7.78281	-6.38245	2.01547e-10	1.18327e-08	9.98906	NOT
Srpr	-0.193869	7.97636	-6.1954	6.61744e-10	3.53421e-08	9.98659	DOWN
Snrpb	-0.195829	8.00991	-6.15363	8.59128e-10	4.51871e-08	9.96114	DOWN
Tnfaip8	0.21815	8.05406	6.13885	9.41859e-10	4.92287e-08	9.92549	UP
Nedd4	-0.131908	7.79334	-6.36309	2.28291e-10	1.32109e-08	9.87553	NOT
Psma4	-0.177827	7.97151	-6.17704	7.4237e-10	3.93018e-08	9.87039	DOWN
Prpf40a	-0.248	8.28091	-6.08418	1.32111e-09	6.71549e-08	9.85621	DOWN
Nln	-0.108872	7.60316	-6.45775	1.23734e-10	7.38963e-09	9.85365	NOT
Actg1	-0.315433	9.11664	-6.02235	1.93049e-09	9.57232e-08	9.80701	DOWN
Scp2	0.24746	7.94732	6.1264	1.01755e-09	5.27191e-08	9.75624	UP
2610507B11Rik	-0.146143	7.77653	-6.3491	2.4973e-10	1.43224e-08	9.70569	DOWN
Copb1	-0.159408	7.86823	-6.2555	4.53269e-10	2.45871e-08	9.61004	DOWN
Cd84	-0.273902	8.48381	-6.02015	1.95659e-09	9.68193e-08	9.59368	DOWN
Clec4a2	-0.217617	8.05774	-6.07369	1.4093e-09	7.10421e-08	9.54516	DOWN
1700020I14Rik	0.166028	7.74294	6.32335	2.94486e-10	1.66443e-08	9.5217	UP
Cxcr2	0.0555835	7.47192	6.41718	1.61047e-10	9.52414e-09	9.43066	NOT
Kat2b	-0.132934	7.66495	-6.35732	2.36903e-10	1.36441e-08	9.38105	NOT
Ankfy1	-0.0964847	7.6218	-6.37087	2.17145e-10	1.2687e-08	9.34659	NOT
Cd200r1	-0.0988494	7.63651	-6.35759	2.36487e-10	1.36441e-08	9.29253	NOT
Gsta4	0.531939	7.91049	5.99284	2.31061e-09	1.12954e-07	9.28513	UP
Sem1	0.312846	9.11322	5.92004	3.58774e-09	1.68916e-07	9.26999	UP
Ewsr1	-0.138897	7.92532	-6.12674	1.01541e-09	5.27191e-08	9.25755	DOWN
Zfas1	-0.159295	7.72199	-6.29242	3.58644e-10	1.99909e-08	9.25584	DOWN
Npy	-0.118414	7.55277	-6.3678	2.21483e-10	1.28476e-08	9.18354	NOT
Rgcc	0.23835	7.64334	6.2577	4.47015e-10	2.43568e-08	9.17534	UP
Ifih1	-0.146533	7.81811	-6.2302	5.31761e-10	2.87804e-08	9.17305	DOWN
Gm8430	0.269844	7.68898	6.19722	6.54242e-10	3.50186e-08	9.13445	UP
Ndufb6	0.281685	7.96249	5.9884	2.37379e-09	1.15582e-07	9.13149	UP
1810011H11Rik	-0.107786	7.63083	-6.33226	2.78181e-10	1.57595e-08	9.11725	NOT
Tes	-0.147033	7.71808	-6.27107	4.10717e-10	2.2582e-08	9.1105	DOWN
Mtpn	-0.221904	8.17602	-5.96845	2.67913e-09	1.29663e-07	9.07446	DOWN
Phf11b	-0.242977	7.90405	-6.13074	9.90537e-10	5.15398e-08	9.06946	DOWN
Gm9385	0.193032	7.61604	6.26296	4.32362e-10	2.36647e-08	9.04247	UP
Lima1	-0.104856	7.69829	-6.28608	3.73403e-10	2.06239e-08	9.00734	NOT
Tmem173	0.14876	7.80386	6.20081	6.39667e-10	3.43142e-08	8.95598	UP
Gm43181	0.0527948	7.47629	6.34013	2.64505e-10	1.50198e-08	8.95564	NOT
Cox7c	0.312955	9.24501	5.8584	5.18699e-09	2.3956e-07	8.93015	UP
Atrx	-0.243034	8.30337	-5.92821	3.41569e-09	1.61443e-07	8.89648	DOWN
Apex1	-0.112518	7.62611	-6.29158	3.60571e-10	2.00522e-08	8.87891	NOT
Bhlhe40	-0.27158	8.37462	-5.90532	3.91898e-09	1.8309e-07	8.83744	DOWN
H2-Q6	-0.119604	7.59801	-6.2964	3.49694e-10	1.95369e-08	8.8317	NOT
Pcf11	0.125186	7.74306	6.22049	5.65275e-10	3.05261e-08	8.82361	NOT
Pdhb	-0.154847	7.77107	-6.18976	6.85547e-10	3.65329e-08	8.81939	DOWN
Ube3a	-0.121758	7.75175	-6.21375	5.89759e-10	3.17775e-08	8.7585	NOT
Pea15a	-0.22285	7.94161	-5.97215	2.61979e-09	1.27044e-07	8.71345	DOWN
2610001J05Rik	-0.185821	7.87421	-6.07496	1.39833e-09	7.08571e-08	8.63114	DOWN
Fnbp4	-0.167871	7.84977	-6.10768	1.14266e-09	5.86992e-08	8.61138	DOWN
Thbs1	-0.415181	8.87578	-5.82757	6.22868e-09	2.84419e-07	8.57923	DOWN
Ddx6	-0.187436	8.03819	-5.91829	3.62565e-09	1.70041e-07	8.57586	DOWN
Gpi1	0.274131	8.27184	5.83506	5.95846e-09	2.73109e-07	8.55052	UP
Ptbp3	-0.239152	8.34368	-5.86459	4.99916e-09	2.31325e-07	8.54029	DOWN
Cyba	0.318987	9.95315	5.77213	8.6372e-09	3.88546e-07	8.52551	UP
Eif3i	-0.177262	8.00455	-5.92634	3.45434e-09	1.62952e-07	8.50137	DOWN
Psmc2	0.184933	7.83011	6.07376	1.40866e-09	7.10421e-08	8.50051	UP
Prss27	0.043241	7.46888	6.25804	4.46049e-10	2.43568e-08	8.43226	NOT
Il1b	-0.492295	9.40988	-5.76905	8.79475e-09	3.94744e-07	8.36683	DOWN
Spop	0.258402	8.17115	5.80733	7.02049e-09	3.18775e-07	8.33649	UP
Selenok	0.27738	8.30716	5.78687	7.92035e-09	3.56961e-07	8.29618	UP
Arl6ip5	0.186486	7.87222	5.99921	2.22287e-09	1.08885e-07	8.28591	UP
H2afy	-0.22427	8.05865	-5.93303	3.31793e-09	1.58055e-07	8.28056	DOWN
Utp14a	0.14217	7.70815	6.14231	9.21802e-10	4.83786e-08	8.27548	UP
Ddi2	-0.123529	7.81161	-6.08556	1.30989e-09	6.67246e-08	8.2586	NOT
Rin2	-0.163132	7.90771	-5.97989	2.49971e-09	1.21464e-07	8.22313	DOWN
Tnfaip2	-0.154691	7.92644	-5.96237	2.77954e-09	1.34254e-07	8.18188	DOWN
Cnot4	-0.147124	7.75631	-6.10483	1.16299e-09	5.96173e-08	8.15837	DOWN
Nckap1l	-0.201321	7.96489	-5.91898	3.6107e-09	1.69668e-07	8.07057	DOWN
Kmt2e	-0.24338	8.33302	-5.7688	8.80755e-09	3.94744e-07	8.03192	DOWN
Tmsb10	0.348606	8.66079	5.71311	1.21934e-08	5.32707e-07	8.00043	UP
Usp1	0.11002	7.62776	6.13387	9.71425e-10	5.06541e-08	7.99531	NOT
Eif3k	0.293942	8.44585	5.71913	1.17733e-08	5.16217e-07	7.96661	UP
Rbbp8	-0.108781	7.66715	-6.11589	1.08602e-09	5.61464e-08	7.89598	NOT
Skap2	-0.191738	8.02487	-5.79367	7.60966e-09	3.43596e-07	7.88304	DOWN
Cox7b	0.285351	8.3553	5.70158	1.30377e-08	5.65105e-07	7.83516	UP
Psma6	-0.192561	7.92416	-5.83525	5.95153e-09	2.73109e-07	7.81981	DOWN
Rbm25	-0.231366	8.27781	-5.73456	1.07608e-08	4.76998e-07	7.81516	DOWN
Col3a1	-0.101335	7.65688	-6.11145	1.1163e-09	5.75893e-08	7.79778	NOT
Apobec1	-0.249087	8.38363	-5.71871	1.18025e-08	5.16563e-07	7.78958	DOWN
Adprh	-0.17605	7.92749	-5.88578	4.40536e-09	2.04239e-07	7.73017	DOWN
Rab1b	0.161335	7.74362	6.00933	2.09005e-09	1.03213e-07	7.72085	UP
Cib1	-0.190996	7.83733	-5.93424	3.29383e-09	1.57216e-07	7.70694	DOWN
Bcas2	-0.147484	7.83307	-5.95311	2.93953e-09	1.41418e-07	7.69205	DOWN
Krt8	-0.109399	7.61034	-6.10006	1.19776e-09	6.11415e-08	7.64325	NOT
R3hdm1	-0.130585	7.70374	-6.05472	1.5835e-09	7.90024e-08	7.64099	NOT
Arhgap17	-0.171872	7.89205	-5.89518	4.16463e-09	1.93448e-07	7.61627	DOWN
Ly6c1	-0.10965	7.57526	-6.10083	1.19211e-09	6.0981e-08	7.59074	NOT
Prpf38b	-0.167909	7.96867	-5.81725	6.62095e-09	3.01763e-07	7.57236	DOWN
Prrc2c	-0.236661	8.31335	-5.68866	1.40524e-08	6.06278e-07	7.56771	DOWN
Syk	-0.110811	7.86731	-5.90795	3.85773e-09	1.80576e-07	7.54688	NOT
Ndufa1	0.262027	8.125	5.65465	1.71021e-08	7.31347e-07	7.45879	UP
Ifit2	-0.193701	7.81575	-5.93974	3.18655e-09	1.52696e-07	7.45582	DOWN
Spcs3	-0.131147	7.6987	-6.00546	2.13985e-09	1.05243e-07	7.37093	NOT
Atp1a1	-0.250177	8.50837	-5.63132	1.95562e-08	8.31681e-07	7.36643	DOWN
Fam32a	0.152653	7.75804	5.95808	2.85268e-09	1.37513e-07	7.34626	UP
Slc43a2	-0.107301	7.79506	-5.93071	3.36468e-09	1.59654e-07	7.25546	NOT
Eed	0.130771	7.61927	6.00568	2.13705e-09	1.05243e-07	7.25084	NOT
Ddrgk1	0.187653	7.75863	5.9045	3.93842e-09	1.83644e-07	7.2478	UP
9530053A07Rik	-0.0958179	7.512	-6.06122	1.52158e-09	7.62266e-08	7.23232	NOT
Fabp7	0.0309563	7.46563	6.05339	1.59651e-09	7.94878e-08	7.18214	NOT
Gstp1	0.175368	7.70531	5.92891	3.40129e-09	1.61076e-07	7.16188	UP
Emp1	-0.182348	7.9943	-5.68139	1.46564e-08	6.31214e-07	7.12621	DOWN
Gm26759	0.102273	7.51465	6.02477	1.90212e-09	9.45099e-08	7.12516	NOT
Cox7a2	0.280075	8.45264	5.5645	2.8634e-08	1.18479e-06	7.10242	UP
Ndufa2	0.279812	8.4942	5.54821	3.14039e-08	1.28752e-06	7.02625	UP
Actn4	0.136542	7.8676	5.79489	7.55499e-09	3.41764e-07	6.97531	UP
Mbnl1	-0.252616	8.53547	-5.54803	3.14352e-08	1.28752e-06	6.91687	DOWN
Eif3e	-0.206687	8.18077	-5.58993	2.47786e-08	1.03231e-06	6.90145	DOWN
Gm14681	-0.0698724	7.53733	-5.9996	2.21761e-09	1.08847e-07	6.89932	NOT
Rab1	-0.187825	8.06852	-5.60484	2.27578e-08	9.5634e-07	6.87798	DOWN
Erh	-0.176028	7.85904	-5.76751	8.87431e-09	3.97002e-07	6.87446	DOWN
F5	0.0849559	7.49653	5.9884	2.37389e-09	1.15582e-07	6.87153	NOT
Cd300a	-0.199475	7.91727	-5.73987	1.04329e-08	4.64157e-07	6.84085	DOWN
Pitpnb	0.130847	7.63283	5.93248	3.32901e-09	1.58272e-07	6.81161	NOT
Hist3h2a	0.124254	7.57537	5.93547	3.26963e-09	1.56368e-07	6.78536	NOT
Glmp	-0.189834	8.02609	-5.58493	2.54945e-08	1.0585e-06	6.73361	DOWN
Mef2a	-0.180755	8.0138	-5.59972	2.34333e-08	9.77945e-07	6.73172	DOWN
Lilr4b	-0.308357	9.01794	-5.48104	4.58306e-08	1.83073e-06	6.70696	DOWN
Eif4g2	-0.270627	8.83043	-5.48951	4.37077e-08	1.75171e-06	6.70538	DOWN
Tram1	0.219051	8.02222	5.54396	3.21677e-08	1.3153e-06	6.64679	UP
Ulk2	-0.0930705	7.5636	-5.94027	3.17633e-09	1.52508e-07	6.61523	NOT
Casp3	-0.0991309	7.62284	-5.89785	4.09858e-09	1.90745e-07	6.47301	NOT
Cetn3	-0.152138	7.82454	-5.73128	1.09687e-08	4.84442e-07	6.40139	DOWN
Fam98b	-0.130515	7.72039	-5.83353	6.0127e-09	2.75076e-07	6.39481	NOT
Plau	-0.162021	7.83092	-5.73896	1.04881e-08	4.65759e-07	6.37545	DOWN
Topors	-0.107449	7.68169	-5.85305	5.35453e-09	2.46828e-07	6.36504	NOT
Cd68	0.330922	9.04088	5.39411	7.42794e-08	2.87249e-06	6.31916	UP
Cd300lf	-0.129911	7.85712	-5.7014	1.30515e-08	5.65105e-07	6.27541	NOT
Ankhd1	-0.0972613	7.73042	-5.80689	7.03863e-09	3.19001e-07	6.26028	NOT
Atp6v1b2	-0.197406	8.10227	-5.47165	4.82997e-08	1.9136e-06	6.20521	DOWN
Irf2bp2	-0.169323	8.04014	-5.52214	3.63838e-08	1.47772e-06	6.2051	DOWN
Tpi1	0.256095	8.06327	5.433	5.99006e-08	2.33882e-06	6.20162	UP
Igf1	-0.169583	7.91942	-5.61383	2.16177e-08	9.14771e-07	6.14379	DOWN
Sod2	0.202353	7.85038	5.62573	2.01933e-08	8.55993e-07	6.13108	UP
Gm42418	-0.138368	16.9929	-5.24063	1.71246e-07	6.27221e-06	6.11518	DOWN
Cd38	0.222461	7.95339	5.505	4.00693e-08	1.61657e-06	6.09365	UP
Atad2	-0.0843548	7.65409	-5.81619	6.66268e-09	3.03096e-07	6.06347	NOT
Cysrt1	0.049257	7.47302	5.84245	5.70267e-09	2.62377e-07	5.96736	NOT
Snx6	-0.247848	8.46396	-5.36037	8.94244e-08	3.42539e-06	5.86985	DOWN
Gngt2	0.268646	8.20972	5.32682	1.07422e-07	4.07614e-06	5.7223	UP
Slc9a3r1	0.0972113	7.6695	5.73183	1.09339e-08	4.83786e-07	5.70551	NOT
Tspo	0.286451	8.75472	5.28473	1.35012e-07	5.03635e-06	5.68388	UP
Tmem258	0.252557	8.17446	5.32258	1.09933e-07	4.1649e-06	5.67933	UP
Hif1a	-0.244802	8.42605	-5.32687	1.07393e-07	4.07614e-06	5.66656	DOWN
Gas2l3	-0.0914074	7.6019	-5.7518	9.72972e-09	4.3367e-07	5.60189	NOT
Mphosph8	-0.121145	7.68977	-5.71137	1.23173e-08	5.37152e-07	5.5898	NOT
Samsn1	0.210047	7.75536	5.60091	2.32744e-08	9.7467e-07	5.56695	UP
Ppp4r3b	-0.187941	7.93613	-5.49072	4.34108e-08	1.74269e-06	5.56399	DOWN
Agpat5	0.123039	7.63463	5.69989	1.31664e-08	5.69066e-07	5.55901	NOT
Sept7	-0.231425	8.41992	-5.29422	1.28251e-07	4.80634e-06	5.50502	DOWN
Tgs1	-0.138676	7.78425	-5.63106	1.95855e-08	8.31681e-07	5.48726	DOWN
Ddx39b	-0.145808	7.81193	-5.60039	2.33432e-08	9.75866e-07	5.46169	DOWN
Prkd3	-0.0851051	7.62376	-5.72331	1.14907e-08	5.05855e-07	5.45962	NOT
Nrn1	-0.0663908	7.51383	-5.75654	9.46363e-09	4.22587e-07	5.45689	NOT
Smarcad1	-0.0931793	7.60431	-5.7229	1.1518e-08	5.05936e-07	5.44851	NOT
Gpx1	0.265334	10.921	5.17828	2.38904e-07	8.4181e-06	5.40268	UP
Coro1b	-0.266894	9.13417	-5.22821	1.83041e-07	6.65396e-06	5.40081	DOWN
Xiap	-0.0967204	7.70091	-5.67142	1.5525e-08	6.67439e-07	5.38094	NOT
Eif1	0.274668	9.78131	5.19439	2.19294e-07	7.7965e-06	5.36687	UP
Cox6b1	0.284156	9.15299	5.20816	2.03767e-07	7.28723e-06	5.3558	UP
Sdf4	0.187466	7.92951	5.37612	8.20141e-08	3.16152e-06	5.27946	UP
Arpc3	0.273354	9.01026	5.196	2.17422e-07	7.74131e-06	5.26998	UP
Olfm4	0.0267107	7.46363	5.72324	1.14953e-08	5.05855e-07	5.2448	NOT
Agpat2	0.0593701	7.48651	5.70522	1.27655e-08	5.557e-07	5.22969	NOT
Alox5ap	0.291835	8.502	5.20398	2.08356e-07	7.44037e-06	5.19433	UP
Ifi27	0.221545	7.7684	5.50036	4.11262e-08	1.65645e-06	5.18796	UP
Id2	0.337941	8.66937	5.19116	2.23089e-07	7.90825e-06	5.18361	UP
Bclaf1	-0.195555	8.1577	-5.27188	1.44721e-07	5.37376e-06	5.1775	DOWN
Tifab	-0.135674	7.76493	-5.58775	2.50881e-08	1.04341e-06	5.16305	DOWN
Pigk	-0.0936558	7.6352	-5.66008	1.65752e-08	7.10067e-07	5.15838	NOT
Abca6	0.038699	7.46872	5.70418	1.28427e-08	5.58057e-07	5.15609	NOT
Csk	-0.106945	7.6757	-5.63631	1.90041e-08	8.0983e-07	5.15167	NOT
Celf2	-0.193203	8.04849	-5.37175	8.40103e-08	3.23333e-06	5.14684	DOWN
Tm9sf3	-0.176721	8.10879	-5.28922	1.31771e-07	4.92302e-06	5.13593	DOWN
Ankrd37	0.0733072	7.4888	5.66979	1.56718e-08	6.72555e-07	5.02357	NOT
Tpr	-0.245412	8.60649	-5.17569	2.42209e-07	8.49904e-06	4.97271	DOWN
Atp5j2	0.263692	8.48528	5.14133	2.90514e-07	1.00201e-05	4.8669	UP
Mphosph6	-0.0974079	7.59381	-5.61137	2.19238e-08	9.26109e-07	4.82927	NOT
Svs2	-0.0908724	7.50728	-5.64359	1.82254e-08	7.78014e-07	4.81081	NOT
Pla2g15	-0.10465	7.74209	-5.54057	3.27897e-08	1.33847e-06	4.80892	NOT
Lmnb1	0.127092	7.67801	5.55044	3.101e-08	1.27657e-06	4.78514	NOT
Lasp1	-0.116182	7.74928	-5.52826	3.51505e-08	1.43243e-06	4.77208	NOT
Mob1a	-0.176237	7.96785	-5.32095	1.10917e-07	4.19562e-06	4.75382	DOWN
Fam213a	-0.117038	7.69919	-5.54972	3.11371e-08	1.27963e-06	4.73753	NOT
1600020E01Rik	0.0842683	7.51093	5.61072	2.20063e-08	9.27979e-07	4.7321	NOT
Ezr	-0.130557	7.7846	-5.45953	5.16821e-08	2.03102e-06	4.70159	NOT
Pitx1	0.0428994	7.48749	5.60632	2.25669e-08	9.49965e-07	4.68839	NOT
Slfn8	-0.121318	7.73849	-5.52063	3.66956e-08	1.48789e-06	4.68756	NOT
Pfkfb3	0.119038	7.62826	5.55273	3.06097e-08	1.26224e-06	4.67822	NOT
Gm9843	0.387846	8.01894	5.13684	2.97479e-07	1.02167e-05	4.67666	UP
Usp38	-0.0714106	7.54518	-5.60132	2.32207e-08	9.74105e-07	4.6495	NOT
Ifi35	-0.124203	7.64526	-5.55693	2.98905e-08	1.23468e-06	4.62294	NOT
Vps41	-0.116359	7.7901	-5.46256	5.08166e-08	2.00676e-06	4.58846	NOT
Rassf4	-0.173146	7.9389	-5.30219	1.22823e-07	4.61005e-06	4.5642	DOWN
Actr3	-0.256478	8.98378	-5.06915	4.24144e-07	1.40687e-05	4.55437	DOWN
Cfp	-0.333874	9.80955	-5.03549	5.0514e-07	1.64629e-05	4.51902	DOWN
Usf2	0.107364	7.64883	5.51501	3.78745e-08	1.53057e-06	4.50169	NOT
Gm9794	0.14207	7.61432	5.49333	4.27818e-08	1.72028e-06	4.48972	UP
Gabrp	0.0496662	7.47526	5.58005	2.62135e-08	1.08649e-06	4.4693	NOT
Ptpre	-0.212455	8.26093	-5.10964	3.43231e-07	1.16206e-05	4.46145	DOWN
Trem1	0.138317	7.6767	5.48814	4.40439e-08	1.76226e-06	4.39313	UP
Hnrnpu	-0.224903	8.42792	-5.0777	4.05645e-07	1.35477e-05	4.38848	DOWN
Pfdn1	-0.218186	7.92291	-5.18106	2.35407e-07	8.30847e-06	4.37816	DOWN
Edf1	0.222625	7.99979	5.10544	3.5088e-07	1.18e-05	4.371	UP
Snrnp70	0.161148	7.81804	5.34801	9.56879e-08	3.64803e-06	4.31816	UP
Krt4	0.458275	7.74174	5.1757	2.42201e-07	8.49904e-06	4.31326	UP
Prdx5	0.273542	9.0004	5.00567	5.89191e-07	1.88223e-05	4.30632	UP
Hexb	-0.272228	9.02288	-5.01549	5.60142e-07	1.79416e-05	4.29548	DOWN
Sfn	0.193751	7.66844	5.36095	8.91382e-08	3.41983e-06	4.24238	UP
Tor1b	-0.0933309	7.66826	-5.47734	4.67875e-08	1.86588e-06	4.23556	NOT
Fgd4	-0.108128	7.66509	-5.47407	4.76523e-08	1.89104e-06	4.2298	NOT
P2rx7	-0.10125	7.66879	-5.47639	4.70368e-08	1.87275e-06	4.21581	NOT
Gng2	-0.152399	7.93063	-5.2301	1.81196e-07	6.59679e-06	4.19935	DOWN
Luc7l	-0.106047	7.67082	-5.4649	5.01569e-08	1.98394e-06	4.1907	NOT
Tor3a	-0.113161	7.66311	-5.46218	5.09229e-08	2.00769e-06	4.16496	NOT
Tacstd2	0.09587	7.55735	5.47535	4.73129e-08	1.88065e-06	4.15463	NOT
Muc20	0.0249945	7.46168	5.52399	3.60062e-08	1.46484e-06	4.13086	NOT
Esyt2	-0.0956953	7.68478	-5.4476	5.52317e-08	2.16699e-06	4.11909	NOT
Ube2e2	0.0365826	7.47489	5.51583	3.77018e-08	1.52614e-06	4.11618	NOT
Spi1	0.234143	8.31295	5.004	5.94287e-07	1.89601e-05	4.10415	UP
Ifi213	-0.131924	7.68573	-5.44476	5.61127e-08	2.19801e-06	4.09916	NOT
Klf10	0.172338	7.82156	5.29182	1.29931e-07	4.8618e-06	4.08163	UP
Dek	-0.214615	8.32353	-5.0292	5.2185e-07	1.69388e-05	4.0808	DOWN
Lsm12	-0.18142	7.77738	-5.31429	1.15009e-07	4.33689e-06	4.06793	DOWN
Ndufv3	0.237354	8.18706	5.00662	5.86337e-07	1.87558e-05	4.063	UP
Serpine1	0.136478	7.57749	5.44113	5.72553e-08	2.23914e-06	4.01866	UP
Sptlc2	0.138901	7.80569	5.3206	1.11129e-07	4.1971e-06	3.99851	UP
Csde1	-0.195685	8.22534	-5.01718	5.55265e-07	1.78561e-05	3.97576	DOWN
Gnai2	-0.253681	9.25687	-4.93343	8.52534e-07	2.6434e-05	3.94031	DOWN
Purb	-0.173093	7.95112	-5.16715	2.53445e-07	8.82944e-06	3.90707	DOWN
Cwc15	-0.13637	7.88517	-5.18618	2.29084e-07	8.09709e-06	3.88921	DOWN
Cox14	-0.25289	7.87847	-5.11923	3.26376e-07	1.11303e-05	3.8855	DOWN
Atpif1	0.263144	8.67498	4.93138	8.61491e-07	2.66776e-05	3.87527	UP
Fn1	-0.352767	8.9066	-4.93753	8.34987e-07	2.59231e-05	3.86109	DOWN
Serf2	0.236541	8.43543	4.94432	8.06623e-07	2.52038e-05	3.85937	UP
Il4ra	-0.169349	7.87505	-5.15991	2.63345e-07	9.16116e-06	3.84786	DOWN
Inpp5d	0.137923	7.88445	5.21717	1.9419e-07	7.00674e-06	3.83957	UP
Prkacb	-0.086133	7.67213	-5.40304	7.07104e-08	2.74762e-06	3.83626	NOT
Rnf213	-0.105771	7.74377	-5.35295	9.31348e-08	3.56189e-06	3.80607	NOT
Cdh3	0.027106	7.46674	5.46052	5.13963e-08	2.02306e-06	3.79452	NOT
Rnase6	-0.11812	7.65034	-5.39959	7.20685e-08	2.79145e-06	3.78619	NOT
Ubl5	0.242632	8.38988	4.93057	8.65012e-07	2.67525e-05	3.77777	UP
Btbd7	-0.0721732	7.58636	-5.42341	6.31736e-08	2.4587e-06	3.77021	NOT
Sdhaf2	-0.130441	7.72552	-5.35061	9.4334e-08	3.60207e-06	3.75025	NOT
Pik3r1	-0.105254	7.73374	-5.33729	1.01459e-07	3.86199e-06	3.69975	NOT
Smim14	-0.157438	7.95447	-5.04828	4.72739e-07	1.54899e-05	3.68233	DOWN
Apol7c	0.0339096	7.46956	5.43053	6.07265e-08	2.36726e-06	3.63632	NOT
Clec4a3	0.169536	7.88299	5.14811	2.80303e-07	9.69543e-06	3.61465	UP
Emilin2	0.143332	7.77935	5.22678	1.84453e-07	6.69527e-06	3.5819	UP
Igfbp7	-0.103627	7.636	-5.36562	8.68826e-08	3.33858e-06	3.56225	NOT
Cish	-0.0776681	7.57813	-5.39057	7.57442e-08	2.92447e-06	3.54551	NOT
Mrps18c	0.168226	7.79088	5.21515	1.96295e-07	7.07215e-06	3.54191	UP
Gm10169	0.046334	7.4784	5.40213	7.10652e-08	2.75699e-06	3.5191	NOT
Rbmxl1	-0.114339	7.76333	-5.27776	1.40203e-07	5.22198e-06	3.48882	NOT
Zeb2	-0.228696	8.49148	-4.88696	1.07848e-06	3.28929e-05	3.48828	DOWN
Tpd52	0.244613	8.62542	4.85034	1.29607e-06	3.88454e-05	3.46273	UP
Abca1	-0.203012	8.20274	-4.913	9.45624e-07	2.90602e-05	3.43432	DOWN
Cdkn2a	-0.136487	7.80096	-5.23048	1.80832e-07	6.59342e-06	3.42788	DOWN
Hnrnpab	-0.148911	7.96833	-5.05071	4.66811e-07	1.53163e-05	3.41417	DOWN
Fkbp3	0.149806	7.87739	5.11343	3.36465e-07	1.14422e-05	3.37463	UP
Necap2	-0.121683	7.81231	-5.19321	2.20668e-07	7.83389e-06	3.37278	NOT
Cpd	-0.091793	7.75788	-5.25457	1.58878e-07	5.87892e-06	3.34231	NOT
Ccdc86	-0.140608	7.74712	-5.25314	1.60111e-07	5.89108e-06	3.33628	DOWN
Cxcl14	0.138409	7.66852	5.27512	1.42211e-07	5.28865e-06	3.31598	UP
Btg1	0.242842	8.51531	4.82604	1.46323e-06	4.332e-05	3.31342	UP
Ppp1r21	-0.115464	7.77982	-5.22251	1.88713e-07	6.82942e-06	3.30765	NOT
Adam8	0.387307	7.76991	4.99186	6.3256e-07	2.0015e-05	3.27649	UP
Pfdn2	-0.142556	7.70501	-5.25437	1.59053e-07	5.87892e-06	3.2673	DOWN
Eif4a2	-0.131617	7.96282	-4.9883	6.44214e-07	2.03124e-05	3.26689	NOT
Ifi27l2a	-0.287465	8.73254	-4.82281	1.48691e-06	4.38602e-05	3.25954	DOWN
Pfdn5	0.246233	8.52336	4.80787	1.60149e-06	4.70684e-05	3.23363	UP
Il18bp	-0.145137	7.68481	-5.2385	1.73215e-07	6.33475e-06	3.21887	DOWN
Sra1	-0.195842	7.86682	-5.01837	5.51855e-07	1.777e-05	3.21846	DOWN
BC100530	0.14845	7.57369	5.26005	1.54258e-07	5.7191e-06	3.21218	UP
Pbxip1	-0.107961	7.72651	-5.25373	1.596e-07	5.88118e-06	3.21077	NOT
Trappc4	-0.156325	7.77168	-5.16761	2.52826e-07	8.82055e-06	3.1912	DOWN
Jun	-0.304752	10.4797	-4.73665	2.27496e-06	6.46669e-05	3.15782	DOWN
H2-M3	-0.123814	7.68752	-5.2461	1.66285e-07	6.10897e-06	3.12858	NOT
Acbd5	-0.114734	7.74392	-5.21308	1.9848e-07	7.12969e-06	3.12063	NOT
Psmd8	-0.159698	8.02377	-4.89236	1.04949e-06	3.20492e-05	3.11209	DOWN
Sept10	-0.0802428	7.52672	-5.30978	1.17865e-07	4.43768e-06	3.05782	NOT
Sdc3	-0.0958582	7.80379	-5.14354	2.87156e-07	9.91833e-06	3.02407	NOT
Mmp19	0.10978	7.58822	5.22482	1.86398e-07	6.75573e-06	2.98161	NOT
G0s2	0.0410141	7.46836	5.30593	1.20358e-07	4.52455e-06	2.97822	NOT
Casp8	-0.119612	7.78292	-5.14924	2.78635e-07	9.65152e-06	2.94393	NOT
Napsa	-0.151317	7.82489	-5.10942	3.43629e-07	1.16206e-05	2.93184	DOWN
Tm9sf4	-0.0982946	7.62579	-5.24281	1.69255e-07	6.20865e-06	2.91453	NOT
Elf1	-0.194203	8.01709	-4.94172	8.17346e-07	2.54733e-05	2.89849	DOWN
Cd69	-0.134001	7.68156	-5.21413	1.97367e-07	7.10024e-06	2.89149	NOT
Selplg	-0.157133	7.92255	-4.98286	6.62458e-07	2.08605e-05	2.8739	DOWN
Mtmr6	-0.0908101	7.72567	-5.17804	2.39208e-07	8.4181e-06	2.8251	NOT
Tfec	-0.0968852	7.65937	-5.2084	2.03503e-07	7.28723e-06	2.79754	NOT
Ctsh	0.255942	9.04959	4.69032	2.85122e-06	7.85608e-05	2.79737	UP
Fgfr1op2	0.154016	7.85461	5.01619	5.58114e-07	1.7924e-05	2.79007	UP
Gm12396	0.0541392	7.49108	5.25392	1.59439e-07	5.88118e-06	2.78477	NOT
Cd37	0.106006	7.56346	5.2195	1.91786e-07	6.9303e-06	2.78143	NOT
Cox8a	0.245567	8.93617	4.66821	3.17323e-06	8.61604e-05	2.6741	UP
Frmd4a	-0.0864116	7.68875	-5.17324	2.45382e-07	8.58555e-06	2.66183	NOT
Arpp19	0.21235	8.16315	4.71675	2.50721e-06	7.08536e-05	2.64241	UP
Rgs5	-0.0673273	7.52525	-5.23619	1.75376e-07	6.40412e-06	2.64115	NOT
Trim25	0.123352	7.80339	5.03213	5.13998e-07	1.67287e-05	2.63185	NOT
Ap2m1	0.249372	7.85949	4.8844	1.09243e-06	3.32349e-05	2.63113	UP
Uqcr11	0.232371	8.4004	4.68765	2.88831e-06	7.93125e-05	2.62204	UP
Fcho2	-0.166255	8.07212	-4.77136	1.91841e-06	5.53758e-05	2.59377	DOWN
Setx	-0.0720532	7.6337	-5.18647	2.28736e-07	8.09659e-06	2.58478	NOT
Cops2	0.122126	7.81299	5.03609	5.03563e-07	1.64554e-05	2.57942	NOT
Pofut2	0.0754954	7.52676	5.20257	2.09934e-07	7.48568e-06	2.57304	NOT
Pnisr	-0.13184	7.767	-5.06052	4.43627e-07	1.46548e-05	2.55654	NOT
Ndufa3	0.243127	8.668	4.65274	3.41911e-06	9.21147e-05	2.54476	UP
Rock1	-0.174389	8.00427	-4.87115	1.16773e-06	3.53042e-05	2.54213	DOWN
Grn	-0.255038	9.21845	-4.63533	3.71765e-06	9.96044e-05	2.52046	DOWN
Ifi207	-0.24593	8.85439	-4.65364	3.40432e-06	9.18182e-05	2.51907	DOWN
Gm12918	0.0435429	7.4798	5.20987	2.01912e-07	7.24223e-06	2.51016	NOT
Cyp4f18	-0.198614	8.21676	-4.71603	2.51606e-06	7.09382e-05	2.49132	DOWN
Sass6	-0.103521	7.69268	-5.13231	3.04672e-07	1.04194e-05	2.46375	NOT
Zbp1	-0.127223	7.71796	-5.09385	3.72834e-07	1.25036e-05	2.45507	NOT
Hsp90b1	-0.255661	9.62706	-4.60728	4.25175e-06	0.000111572	2.45422	DOWN
Pfdn6	0.115211	7.65884	5.12095	3.23433e-07	1.10455e-05	2.4469	NOT
Rex1bd	-0.162149	7.73088	-5.03755	4.99783e-07	1.63539e-05	2.43666	DOWN
Ncoa6	-0.0755883	7.58249	-5.17519	2.42861e-07	8.50962e-06	2.43376	NOT
Nfkb1	-0.106536	7.77079	-5.05744	4.5077e-07	1.48301e-05	2.42392	NOT
Abracl	-0.166658	8.06516	-4.73216	2.32549e-06	6.58746e-05	2.41805	DOWN
Furin	-0.112905	7.75923	-5.07227	4.17289e-07	1.38603e-05	2.41509	NOT
Pitpna	-0.159336	8.05059	-4.73306	2.3153e-06	6.57365e-05	2.39884	DOWN
Clic1	0.244482	8.79656	4.61207	4.15562e-06	0.000109881	2.38773	UP
Dmkn	0.082912	7.50512	5.17117	2.48089e-07	8.66776e-06	2.38338	NOT
Parp2	0.136675	7.78483	5.01563	5.59737e-07	1.79416e-05	2.35639	UP
Cyth4	-0.195524	8.35224	-4.66646	3.20018e-06	8.66981e-05	2.35482	DOWN
Ccl7	-0.206211	7.98076	-4.82603	1.46324e-06	4.332e-05	2.35359	DOWN
Ccl17	-0.129583	7.6366	-5.14003	2.92515e-07	1.00747e-05	2.35304	NOT
Ppip5k2	-0.081055	7.60022	-5.15206	2.74513e-07	9.52234e-06	2.34919	NOT
B2m	0.183642	11.7688	4.52853	6.17367e-06	0.000156093	2.34005	UP
Epsti1	-0.162185	7.9214	-4.86544	1.20166e-06	3.62847e-05	2.26772	DOWN
Snrpd2	-0.187392	7.91301	-4.78007	1.83769e-06	5.34276e-05	2.26581	DOWN
Gm6377	-0.180996	7.9294	-4.84727	1.31613e-06	3.93008e-05	2.22799	DOWN
Cox5b	0.231561	8.52589	4.59082	4.59873e-06	0.000119385	2.21742	UP
Retnlg	0.0339891	7.46567	5.15743	2.66828e-07	9.26903e-06	2.20769	NOT
Cald1	-0.0955575	7.60168	-5.11781	3.28826e-07	1.11981e-05	2.18058	NOT
Nek6	-0.11019	7.68991	-5.06848	4.25628e-07	1.40986e-05	2.17317	NOT
Ccar1	-0.110771	7.83425	-4.93989	8.25002e-07	2.56789e-05	2.17056	NOT
Cxcl9	0.183757	7.58018	5.05185	4.64053e-07	1.52465e-05	2.16112	UP
Srgap2	-0.0988331	7.6609	-5.08448	3.91547e-07	1.3095e-05	2.16003	NOT
Pigyl	-0.0865775	7.58908	-5.11272	3.37735e-07	1.14693e-05	2.15673	NOT
Klf2	0.258973	8.33941	4.59176	4.57824e-06	0.00011898	2.15107	UP
Bscl2	-0.117788	7.73823	-5.01877	5.50722e-07	1.77571e-05	2.14806	NOT
Slc14a1	-0.0698841	7.52752	-5.13495	3.00453e-07	1.03042e-05	2.13231	NOT
Wdr61	-0.103706	7.86327	-4.89342	1.04394e-06	3.19197e-05	2.13073	NOT
H2-DMa	-0.269884	9.15719	-4.55152	5.54016e-06	0.00014183	2.12194	DOWN
Naip5	-0.0788919	7.571	-5.10565	3.50491e-07	1.18e-05	2.1175	NOT
Csf2ra	0.215731	8.16856	4.60059	4.38966e-06	0.000114447	2.10793	UP
Tmem30a	0.126377	7.91748	4.82565	1.46607e-06	4.3321e-05	2.10044	NOT
Gm43660	0.0218362	7.46151	5.13843	2.95005e-07	1.01461e-05	2.08765	NOT
Smad6	0.0186538	7.46222	5.13323	3.03194e-07	1.03835e-05	2.06147	NOT
Eif3a	-0.223892	8.74681	-4.55958	5.33331e-06	0.000137279	2.05814	DOWN
Brox	-0.0853473	7.63932	-5.07561	4.10101e-07	1.36589e-05	2.05657	NOT
Stap1	0.0990296	7.55709	5.07687	4.074e-07	1.35877e-05	2.03131	NOT
Hsp25-ps1	0.0599515	7.50279	5.09228	3.75899e-07	1.2589e-05	2.02506	NOT
Man2b1	-0.227259	8.73405	-4.55133	5.5452e-06	0.00014183	2.02109	DOWN
Emd	0.145664	7.7064	4.99006	6.38431e-07	2.01563e-05	2.01864	UP
Dhx58	-0.0700334	7.52621	-5.10805	3.46101e-07	1.16879e-05	2.01364	NOT
Trim56	-0.0640535	7.55424	-5.09955	3.6188e-07	1.2153e-05	2.00774	NOT
4833423E24Rik	0.0434406	7.47861	5.11218	3.38694e-07	1.14858e-05	2.00698	NOT
Sltm	-0.100262	7.88599	-4.84491	1.33175e-06	3.97184e-05	2.00119	NOT
Hmgb2	-0.159638	7.94939	-4.77737	1.86237e-06	5.39508e-05	1.98321	DOWN
Polr3k	-0.115118	7.679	-5.02393	5.36252e-07	1.73598e-05	1.97867	NOT
Echs1	0.121447	7.74902	4.95045	7.81805e-07	2.44599e-05	1.97142	NOT
Cd72	-0.246992	7.89856	-4.7135	2.54727e-06	7.15686e-05	1.96173	DOWN
Atp13a3	-0.0741653	7.70204	-5.02423	5.35411e-07	1.73558e-05	1.94153	NOT
Caprin1	0.130238	7.91898	4.78943	1.75467e-06	5.13833e-05	1.93711	NOT
Jund	0.202429	8.07845	4.57816	4.88375e-06	0.000126378	1.92781	UP
Pld4	-0.209374	8.52148	-4.54835	5.62359e-06	0.000143683	1.92042	DOWN
Gm8623	0.0186004	7.46058	5.10557	3.5064e-07	1.18e-05	1.91631	NOT
Bag1	0.189087	7.91371	4.69097	2.84222e-06	7.8402e-05	1.90731	UP
Pcyt1a	-0.0920446	7.65447	-5.03015	5.19279e-07	1.6878e-05	1.86437	NOT
Zfp386	-0.0795883	7.57421	-5.05894	4.47277e-07	1.47553e-05	1.85986	NOT
Xdh	0.107925	7.63033	5.00019	6.06046e-07	1.9234e-05	1.83434	NOT
Siah2	0.0778278	7.52675	5.05752	4.50597e-07	1.48301e-05	1.82818	NOT
Krt1	0.0422442	7.48169	5.07328	4.15099e-07	1.38064e-05	1.82709	NOT
Pnpla8	-0.0963356	7.66944	-5.00186	6.0086e-07	1.91446e-05	1.8021	NOT
Ifitm6	0.114385	7.53756	5.03548	5.0515e-07	1.64629e-05	1.77826	NOT
P2rx4	-0.149493	8.00339	-4.63359	3.74874e-06	0.000100216	1.77373	DOWN
Gm13588	0.0415843	7.4776	5.06093	4.42674e-07	1.46433e-05	1.7496	NOT
Cxcr4	-0.161606	7.89065	-4.69126	2.83817e-06	7.83793e-05	1.7479	DOWN
Hnrnpa2b1	-0.225839	9.10507	-4.46658	8.245e-06	0.00020255	1.73713	DOWN
AB124611	0.141602	7.68179	4.92945	8.69962e-07	2.68713e-05	1.68135	UP
Arhgap15	-0.0956222	7.72079	-4.9543	7.66611e-07	2.40466e-05	1.67713	NOT
Gm5561	0.0765105	7.51219	5.02042	5.46072e-07	1.76306e-05	1.67333	NOT
Acat1	-0.100196	7.67217	-4.97859	6.77123e-07	2.12947e-05	1.65596	NOT
Tfpi	-0.0715695	7.5397	-5.02364	5.37058e-07	1.73627e-05	1.61181	NOT
Klf13	0.115688	7.79162	4.849	1.30482e-06	3.90592e-05	1.61102	NOT
Arhgap22	0.0740537	7.52411	5.00031	6.05681e-07	1.9234e-05	1.55792	NOT
Mt1	0.294982	10.2161	4.38012	1.22724e-05	0.000287016	1.55577	UP
Cdc42se1	0.152507	7.84381	4.78164	1.82356e-06	5.30803e-05	1.54476	UP
Nrip1	-0.116826	7.83762	-4.8086	1.59568e-06	4.69545e-05	1.53272	NOT
Casp1	0.214477	7.88719	4.61356	4.12606e-06	0.000109219	1.50882	UP
Mospd3	0.073488	7.52966	4.99169	6.33129e-07	2.0015e-05	1.50293	NOT
Ndufab1	0.167125	7.8185	4.76651	1.96473e-06	5.66455e-05	1.49429	UP
Snx2	-0.191614	8.33679	-4.46776	8.19994e-06	0.000201647	1.46302	DOWN
Runx1	-0.214889	8.0492	-4.63568	3.71144e-06	9.95479e-05	1.45522	DOWN
Dnajc5	-0.0758435	7.75607	-4.8758	1.14073e-06	3.46175e-05	1.44221	NOT
Gm12191	0.043019	7.47553	5.00123	6.02824e-07	1.9182e-05	1.44081	NOT
Aldh1a1	-0.0545098	7.5162	-4.9957	6.2022e-07	1.96581e-05	1.41607	NOT
B230219D22Rik	0.110866	7.70173	4.88063	1.11339e-06	3.383e-05	1.39697	NOT
Tmem154	-0.0794398	7.59322	-4.9557	7.61153e-07	2.39063e-05	1.35943	NOT
Smap2	0.0993439	7.71791	4.87449	1.14829e-06	3.48034e-05	1.32543	NOT
1810058I24Rik	0.163608	7.82385	4.70004	2.71966e-06	7.54503e-05	1.31508	UP
Rgl1	-0.0763146	7.59045	-4.93961	8.26184e-07	2.56827e-05	1.30289	NOT
Tuba1c	0.196915	8.08538	4.43523	9.53195e-06	0.000229743	1.30144	UP
Cst3	-0.21043	10.7928	-4.31425	1.65379e-05	0.000372326	1.30067	DOWN
Aqp3	0.0677395	7.53269	4.94362	8.0949e-07	2.52609e-05	1.29091	NOT
Ralb	0.139798	7.91733	4.61006	4.19571e-06	0.0001107	1.29086	UP
Ubald2	0.126222	7.60084	4.87186	1.16355e-06	3.52218e-05	1.28163	NOT
Spp1	-0.405602	9.41348	-4.34996	1.40753e-05	0.000323493	1.26685	DOWN
Snx5	-0.215879	8.80391	-4.37421	1.26075e-05	0.000292811	1.25826	DOWN
Capza2	-0.216289	9.28952	-4.34728	1.42476e-05	0.000326286	1.25079	DOWN
Sparcl1	-0.0730331	7.54917	-4.95302	7.71639e-07	2.4173e-05	1.24264	NOT
Ccr1	-0.224427	8.73678	-4.37635	1.24851e-05	0.000291084	1.23833	DOWN
Ranbp2	-0.112501	7.86031	-4.71606	2.51564e-06	7.09382e-05	1.22017	NOT
Gm8451	0.0808432	7.54045	4.9046	9.86631e-07	3.02821e-05	1.19406	NOT
Srp72	-0.114636	7.9044	-4.63767	3.67608e-06	9.87086e-05	1.17016	NOT
Rasgrp1	-0.0775488	7.60521	-4.91408	9.40427e-07	2.89372e-05	1.15851	NOT
Coro2a	-0.0988987	7.7007	-4.86427	1.20877e-06	3.64539e-05	1.15202	NOT
Tmem14c	0.193072	8.01597	4.41669	1.03813e-05	0.000247507	1.14669	UP
Cxcl2	0.424641	9.70994	4.29604	1.79466e-05	0.000400691	1.14077	UP
Dync1i2	-0.148986	8.05033	-4.46354	8.36229e-06	0.000204602	1.13982	DOWN
Gpr89	-0.0827687	7.56404	-4.9162	9.30429e-07	2.86659e-05	1.13073	NOT
Cct7	0.143291	7.84348	4.69395	2.80131e-06	7.74497e-05	1.12839	UP
Ptms	0.170398	7.9563	4.4593	8.52832e-06	0.000208034	1.12303	UP
Gde1	-0.108627	7.73009	-4.80317	1.63924e-06	4.81196e-05	1.10785	NOT
Mmp14	-0.183852	8.2409	-4.39988	1.12132e-05	0.000265514	1.09986	DOWN
Gja1	0.0972237	7.57206	4.85814	1.24649e-06	3.74517e-05	1.07502	NOT
Slfn1	-0.114455	7.67881	-4.85762	1.24968e-06	3.75011e-05	1.07232	NOT
Cln3	-0.118355	7.70219	-4.82724	1.45445e-06	4.32182e-05	1.06258	NOT
Sox9	-0.0564606	7.51389	-4.92262	9.00652e-07	2.77838e-05	1.05949	NOT
Fgl2	-0.148216	7.98579	-4.484	7.60352e-06	0.000188896	1.03958	DOWN
Trappc1	-0.13525	7.75112	-4.75957	2.03298e-06	5.82667e-05	1.01052	DOWN
Zbtb20	-0.0733474	7.63192	-4.86019	1.2337e-06	3.71135e-05	0.953818	NOT
Aga	-0.123808	7.78563	-4.71079	2.58113e-06	7.23521e-05	0.941037	NOT
Gm13840	0.024042	7.46612	4.90417	9.88774e-07	3.03095e-05	0.93631	NOT
Slco3a1	0.0472779	7.48972	4.89345	1.04378e-06	3.19197e-05	0.930687	NOT
Psmb7	-0.13106	7.80276	-4.71502	2.52843e-06	7.12043e-05	0.92734	NOT
Lims1	-0.168998	7.9617	-4.53712	5.9293e-06	0.000150385	0.903222	DOWN
Uqcc2	0.227093	7.76448	4.61741	4.05083e-06	0.000107462	0.89882	UP
Ltb	0.0468405	7.47757	4.88593	1.08408e-06	3.30224e-05	0.878794	NOT
Pds5b	-0.0930364	7.65093	-4.82554	1.46684e-06	4.3321e-05	0.874783	NOT
Gm10736	0.201262	8.3481	4.30275	1.74149e-05	0.000389179	0.87281	UP
Limd2	-0.121069	7.74943	-4.76343	1.99478e-06	5.73754e-05	0.870051	NOT
Zfp703	-0.0845911	7.80995	-4.70291	2.68208e-06	7.46641e-05	0.866243	NOT
Pum3	-0.108613	7.79396	-4.70794	2.61715e-06	7.31084e-05	0.835405	NOT
Arl4c	-0.176877	7.9413	-4.53164	6.0841e-06	0.000153989	0.817683	DOWN
Slc3a2	0.193083	8.15165	4.31188	1.67152e-05	0.000374925	0.815065	UP
Tnfaip8l2	-0.105895	7.78631	-4.70959	2.59623e-06	7.26915e-05	0.808533	NOT
Cttnbp2nl	-0.11289	7.87153	-4.60094	4.38228e-06	0.000114378	0.79349	NOT
Chmp1b	0.0958756	7.64768	4.79324	1.72189e-06	5.04844e-05	0.787863	NOT
Ctla2a	0.0837075	7.52954	4.82675	1.45801e-06	4.32711e-05	0.784623	NOT
Gab2	-0.104769	7.76275	-4.72247	2.43825e-06	6.89852e-05	0.7752	NOT
BC064078	-0.072812	7.54746	-4.84771	1.31322e-06	3.92622e-05	0.77246	NOT
Upf2	-0.113087	7.69926	-4.77785	1.85797e-06	5.38878e-05	0.771691	NOT
Snhg15	0.0925832	7.56509	4.8183	1.52061e-06	4.47998e-05	0.760575	NOT
Hprt	0.189951	7.88605	4.45371	8.75168e-06	0.000213268	0.751264	UP
Hspa1a	-0.291	8.89425	-4.25354	2.16923e-05	0.000476857	0.74732	DOWN
Idh3g	0.137057	7.82008	4.63317	3.75638e-06	0.000100309	0.724781	UP
Slc44a4	0.0208742	7.46284	4.86058	1.23129e-06	3.70871e-05	0.710815	NOT
Gpcpd1	-0.09959	7.78547	-4.69438	2.7955e-06	7.73772e-05	0.696348	NOT
Siglec1	-0.0616277	7.5294	-4.8426	1.34718e-06	4.01291e-05	0.694241	NOT
Lyl1	-0.0710952	7.54495	-4.82906	1.44132e-06	4.28805e-05	0.665615	NOT
Gm4951	-0.0969862	7.66277	-4.78417	1.80086e-06	5.26089e-05	0.663915	NOT
Cdc42	-0.20443	9.61638	-4.19561	2.80124e-05	0.000598428	0.657294	DOWN
Phf11d	-0.116114	7.66222	-4.76577	1.97189e-06	5.67844e-05	0.654194	NOT
Ehd1	0.125136	7.69841	4.70633	2.63775e-06	7.35144e-05	0.642636	NOT
Hook3	0.100153	7.73346	4.71395	2.54172e-06	7.14956e-05	0.640152	NOT
Atp6v1d	-0.144778	8.01799	-4.34723	1.42507e-05	0.000326286	0.621491	DOWN
Uqcr10	0.222889	8.69653	4.21356	2.58879e-05	0.000558457	0.615912	UP
Rn7sk	0.206839	7.70157	4.61588	4.08063e-06	0.000108134	0.609599	UP
Plbd2	-0.101415	7.62824	-4.76224	2.00647e-06	5.76432e-05	0.594316	NOT
Tardbp	-0.109358	7.79578	-4.65462	3.38819e-06	9.14848e-05	0.585935	NOT
Dlst	-0.0661902	7.61607	-4.78241	1.81657e-06	5.29404e-05	0.574271	NOT
Cul2	0.0861145	7.59295	4.77699	1.86585e-06	5.39871e-05	0.559769	NOT
Hspa4	-0.139774	7.9544	-4.46191	8.42555e-06	0.000205942	0.557662	DOWN
Sf3b5	0.229125	7.83233	4.4482	8.97786e-06	0.000217904	0.544169	UP
Atp6v1f	0.210538	8.58367	4.20342	2.70687e-05	0.000580826	0.541239	UP
Pank3	-0.0637551	7.58291	-4.78824	1.76499e-06	5.16232e-05	0.513775	NOT
Slc7a7	0.0869217	7.59544	4.75812	2.0475e-06	5.86136e-05	0.487614	NOT
Wdr89	0.129753	7.63208	4.6694	3.15504e-06	8.57627e-05	0.477445	NOT
Ncapd3	-0.0718239	7.58219	-4.77486	1.88559e-06	5.44933e-05	0.470472	NOT
Unc50	0.0991271	7.58895	4.73855	2.25389e-06	6.41434e-05	0.443111	NOT
Ncf4	0.264098	7.8967	4.34199	1.45925e-05	0.000333169	0.427892	UP
Plek	-0.217009	8.70987	-4.1875	2.90263e-05	0.000617369	0.427531	DOWN
Rilpl2	-0.117175	7.7416	-4.63385	3.74415e-06	0.000100203	0.401973	NOT
Fam241a	0.054344	7.49833	4.77797	1.85685e-06	5.38878e-05	0.399519	NOT
Cers2	0.159229	7.75975	4.54481	5.71844e-06	0.000145799	0.375747	UP
Wfdc21	0.0284307	7.46369	4.78375	1.80464e-06	5.26561e-05	0.361382	NOT
Ccpg1	-0.069778	7.57881	-4.75277	2.10207e-06	6.01049e-05	0.352422	NOT
Polr2k	-0.0997059	7.62415	-4.70901	2.60354e-06	7.2812e-05	0.349082	NOT
Wtap	-0.0811609	7.58974	-4.74525	2.1811e-06	6.21446e-05	0.337636	NOT
Foxj2	-0.0580615	7.52877	-4.76046	2.02411e-06	5.80813e-05	0.312625	NOT
Abcd1	-0.0760867	7.55995	-4.74548	2.17866e-06	6.21446e-05	0.309686	NOT
Bag3	0.0727729	7.5722	4.73215	2.32559e-06	6.58746e-05	0.301297	NOT
Ly6d	0.480366	7.86923	4.21947	2.52219e-05	0.000544572	0.259191	UP
Cnot1	-0.0906955	7.70757	-4.66663	3.19757e-06	8.66981e-05	0.244825	NOT
Ccdc59	-0.109448	7.74498	-4.62723	3.86486e-06	0.000102979	0.2434	NOT
Pydc3	-0.0665595	7.52467	-4.75099	2.12051e-06	6.05607e-05	0.2417	NOT
Calm1	-0.187485	11.4254	-4.04317	5.40762e-05	0.00107123	0.230508	DOWN
Hp	0.124515	7.57005	4.68925	2.86595e-06	7.88772e-05	0.227247	NOT
Mapkapk3	0.10724	7.60357	4.67573	3.05999e-06	8.32723e-05	0.208429	NOT
Irf7	-0.141122	7.80998	-4.5529	5.50412e-06	0.000141076	0.207685	DOWN
Clptm1l	0.099083	7.74552	4.60453	4.30793e-06	0.000112802	0.204858	NOT
Ubxn8	0.0818833	7.54972	4.70101	2.7069e-06	7.52363e-05	0.162742	NOT
Sash1	-0.107758	7.87556	-4.45184	8.82782e-06	0.000214692	0.141617	NOT
Atp6v1c1	-0.102454	7.8199	-4.51309	6.63749e-06	0.000166604	0.133749	NOT
Scand1	-0.133012	7.70991	-4.5994	4.41467e-06	0.000114976	0.127679	NOT
Egln3	0.0601411	7.50581	4.70708	2.62815e-06	7.33311e-05	0.123301	NOT
Lrrc58	-0.0740508	7.68381	-4.6496	3.47115e-06	9.33093e-05	0.109164	NOT
Cebpz	-0.108666	7.78918	-4.55616	5.42022e-06	0.00013922	0.106092	NOT
Baz1b	-0.0683612	7.77328	-4.57394	4.98268e-06	0.000128801	0.0940413	NOT
Dpy30	-0.107771	7.67272	-4.62629	3.88226e-06	0.000103329	0.0830503	NOT
Nfil3	0.14235	7.82755	4.35937	1.34877e-05	0.000311166	0.0825315	UP
Rlim	-0.0830191	7.65097	-4.65635	3.36012e-06	9.08282e-05	0.0735727	NOT
Ifi205	-0.103255	7.58741	-4.68407	2.93886e-06	8.05182e-05	0.0528603	NOT
Hfe	-0.119644	7.68392	-4.60874	4.22234e-06	0.000111168	0.0490389	NOT
Bcl3	0.0730188	7.53653	4.68254	2.96067e-06	8.09328e-05	0.0484976	NOT
Plcb1	0.0685786	7.49548	4.70086	2.70884e-06	7.52363e-05	0.0426858	NOT
Slc7a2	0.0810964	7.66752	4.63175	3.78197e-06	0.000100882	0.0414769	NOT
Lgals3bp	-0.202611	8.54311	-4.10299	4.18825e-05	0.000856261	0.0278284	DOWN
Pcna	0.113838	7.81652	4.49417	7.2515e-06	0.000181078	0.0257247	NOT
Duoxa1	0.0262791	7.46629	4.71145	2.57284e-06	7.22034e-05	0.020558	NOT
Lipa	-0.16248	8.29332	-4.16235	3.23953e-05	0.000680076	0.00237517	DOWN
Rtcb	-0.116102	7.89902	-4.38003	1.22773e-05	0.000287016	-0.0397698	NOT
Selenot	-0.159951	7.95385	-4.32741	1.55859e-05	0.000353849	-0.0419009	DOWN
Arhgef6	0.0868726	7.67999	4.61103	4.17627e-06	0.000110307	-0.0478449	NOT
Tbc1d8	-0.0687396	7.56823	-4.66337	3.24826e-06	8.79024e-05	-0.0624096	NOT
Tgm4	-0.0587179	7.48698	-4.69545	2.781e-06	7.70638e-05	-0.0683201	NOT
Gpr171	-0.171484	8.04339	-4.28111	1.9186e-05	0.000426791	-0.0854164	DOWN
Il6ra	0.0972497	7.81499	4.48591	7.53632e-06	0.000187419	-0.0921795	NOT
Runx2os1	0.0218617	7.46554	4.68842	2.87751e-06	7.91055e-05	-0.0992225	NOT
Gm10031	0.0293853	7.47258	4.68085	2.98502e-06	8.15066e-05	-0.104372	NOT
Muc1	0.0204648	7.46332	4.68627	2.90767e-06	7.97537e-05	-0.112288	NOT
Csta1	0.0407595	7.47573	4.67793	3.02751e-06	8.25737e-05	-0.113464	NOT
Rab8b	-0.170869	8.28426	-4.10173	4.21102e-05	0.000858743	-0.11994	DOWN
Gpat3	0.0314135	7.47119	4.67597	3.05644e-06	8.32691e-05	-0.129089	NOT
H19	0.0226622	7.46326	4.68308	2.95296e-06	8.08132e-05	-0.129133	NOT
Cd86	-0.120479	7.83299	-4.43649	9.47664e-06	0.000228637	-0.129992	NOT
S100a14	0.0861013	7.55786	4.60872	4.22262e-06	0.000111168	-0.175829	NOT
Hspa9	-0.108945	7.8836	-4.36852	1.29381e-05	0.000299628	-0.177681	NOT
Cope	0.184133	7.95501	4.13596	3.63294e-05	0.000754178	-0.178124	UP
Clcn4	-0.0921042	7.7418	-4.53973	5.85691e-06	0.00014886	-0.188188	NOT
Vim	-0.249609	9.14696	-4.0022	6.42919e-05	0.00123918	-0.210755	DOWN
Utp3	-0.0936811	7.68192	-4.57197	5.02941e-06	0.000129732	-0.21089	NOT
Zfp599	-0.0596348	7.51179	-4.65237	3.42524e-06	9.21774e-05	-0.217522	NOT
Esyt1	-0.0834761	7.62234	-4.60456	4.30742e-06	0.000112802	-0.217875	NOT
Rnft1	0.0837825	7.59556	4.60242	4.35146e-06	0.000113793	-0.220481	NOT
Abhd16a	0.0844936	7.57039	4.60824	4.23233e-06	0.000111303	-0.222793	NOT
Lman1	-0.15812	8.16527	-4.09235	4.38402e-05	0.000891774	-0.250477	DOWN
Bcl2a1d	0.518055	7.77563	4.16858	3.15274e-05	0.00066358	-0.283915	UP
Rab2a	-0.137916	8.03695	-4.12813	3.75802e-05	0.000777457	-0.297089	DOWN
Washc2	-0.119534	7.91061	-4.31375	1.65751e-05	0.000372487	-0.306322	NOT
Cux1	-0.10554	7.89375	-4.30476	1.72581e-05	0.000386032	-0.315346	NOT
Ndufs7	0.124961	7.80215	4.38618	1.19375e-05	0.000281291	-0.315439	NOT
Txn1	0.222662	9.03032	3.9635	7.56023e-05	0.00143437	-0.332916	UP
Plpbp	0.0917625	7.59939	4.56726	5.1428e-06	0.000132516	-0.336487	NOT
Dsg3	0.0519231	7.49606	4.62089	3.98407e-06	0.000105923	-0.339645	NOT
Trim12a	-0.0763661	7.56835	-4.60224	4.35518e-06	0.000113793	-0.343627	NOT
Ms4a7	0.277272	8.96465	3.96154	7.62201e-05	0.00144384	-0.34469	UP
Canx	-0.198139	8.92692	-3.97809	7.11347e-05	0.00135704	-0.350045	DOWN
Was	-0.118404	7.89732	-4.32026	1.60967e-05	0.000364422	-0.350056	NOT
Ist1	-0.105108	7.82743	-4.39123	1.16655e-05	0.000275417	-0.35066	NOT
Tnfrsf9	0.0504626	7.51373	4.60751	4.24702e-06	0.000111568	-0.351782	NOT
Timp1	0.100731	7.56373	4.57265	5.01318e-06	0.000129451	-0.37699	NOT
Map3k1	-0.0647709	7.66522	-4.55521	5.44451e-06	0.000139696	-0.382594	NOT
Hist1h1e	-0.134696	7.82485	-4.37764	1.24119e-05	0.000289654	-0.39815	DOWN
Stam2	-0.0789478	7.57318	-4.58509	4.72575e-06	0.00012242	-0.40675	NOT
Lamb1	-0.0433901	7.50306	-4.61761	4.04694e-06	0.000107462	-0.408887	NOT
Clns1a	0.102523	7.62388	4.53546	5.97572e-06	0.000151404	-0.41069	NOT
Plekho1	-0.128418	7.89885	-4.26947	2.02091e-05	0.000446276	-0.425086	NOT
Ppib	0.178859	8.15253	4.00948	6.23541e-05	0.00120952	-0.433633	UP
Ier3ip1	0.264388	7.9583	4.04186	5.43761e-05	0.00107454	-0.461602	UP
Lypd3	0.0324621	7.4755	4.59599	4.48695e-06	0.000116733	-0.494579	NOT
Dhx38	0.0887513	7.59478	4.54123	5.81567e-06	0.000147967	-0.507318	NOT
Srsf6	0.10328	7.70845	4.46416	8.33813e-06	0.000204367	-0.517229	NOT
Maff	-0.115785	7.75972	-4.43733	9.43989e-06	0.000227977	-0.54998	NOT
Uqcrq	0.200051	8.59985	3.93279	8.58886e-05	0.00159949	-0.55105	UP
Gm5801	0.0149627	7.4609	4.58859	4.64778e-06	0.000120529	-0.565626	NOT
Lrp12	-0.0610897	7.5952	-4.54795	5.6343e-06	0.000143805	-0.575041	NOT
Bin2	-0.14431	7.83728	-4.30765	1.70356e-05	0.000381406	-0.575952	DOWN
Dkc1	-0.0833839	7.6254	-4.52073	6.40397e-06	0.000161579	-0.584507	NOT
Babam2	-0.0943073	7.63959	-4.5017	7.00114e-06	0.000175007	-0.608328	NOT
Metap1	-0.0967684	7.65931	-4.48856	7.44389e-06	0.00018531	-0.624506	NOT
Armc1	-0.0761441	7.60325	-4.51933	6.44616e-06	0.000162474	-0.645027	NOT
Tmod3	-0.134352	8.01306	-4.04104	5.45678e-05	0.00107612	-0.651387	DOWN
Arf5	0.140594	7.95597	4.07719	4.67824e-05	0.000945278	-0.6542	UP
Twistnb	0.096813	7.67803	4.4605	8.48095e-06	0.000207087	-0.655639	NOT
Ncoa7	-0.0879341	7.63377	-4.49	7.39414e-06	0.000184261	-0.676125	NOT
Naip2	-0.0745749	7.68905	-4.47386	7.97111e-06	0.000196818	-0.682171	NOT
Dnajb6	-0.113488	7.85836	-4.27599	1.963e-05	0.000435073	-0.685283	NOT
9930021J03Rik	-0.0638848	7.57834	-4.52567	6.25734e-06	0.000158043	-0.689998	NOT
Tedc2	0.0245752	7.46953	4.55694	5.40018e-06	0.000138853	-0.697115	NOT
Arcn1	-0.100597	7.81682	-4.34556	1.43592e-05	0.000328151	-0.704633	NOT
Dcaf8	-0.0975657	7.71833	-4.43498	9.54278e-06	0.000229775	-0.709435	NOT
Depdc7	-0.0524224	7.51433	-4.54281	5.77263e-06	0.000147026	-0.717297	NOT
Psmd4	-0.137673	8.04102	-4.0063	6.31927e-05	0.00122285	-0.740535	DOWN
Sarnp	-0.115396	7.91156	-4.14224	3.53543e-05	0.000736866	-0.78378	NOT
Dnajb1	-0.159252	8.01342	-4.01203	6.16864e-05	0.00119753	-0.787894	DOWN
Urah	0.084369	7.57675	4.46417	8.33796e-06	0.000204367	-0.789366	NOT
Nudc-ps1	0.0147898	7.46214	4.5379	5.90767e-06	0.000149993	-0.789706	NOT
Eif2s3y	0.104103	7.68487	4.4273	9.88662e-06	0.000237113	-0.797728	NOT
Setd5	-0.0697025	7.71087	-4.43146	9.69897e-06	0.000233305	-0.806673	NOT
Gm10086	0.04485	7.48462	4.51808	6.48408e-06	0.00016326	-0.818357	NOT
Rsrc2	-0.125293	7.9473	-4.14498	3.49358e-05	0.000728991	-0.820327	NOT
Mtap	-0.0722767	7.62835	-4.46828	8.1804e-06	0.000201371	-0.839596	NOT
Malat1	-0.158686	13.6089	-3.72249	0.000200937	0.00333935	-0.839912	DOWN
Atraid	-0.116998	7.77985	-4.33309	1.51918e-05	0.000345873	-0.841763	NOT
Dsc2	0.0384229	7.47746	4.51387	6.61346e-06	0.000166345	-0.852822	NOT
Vegfa	0.38127	7.87072	3.94911	8.02668e-05	0.00150987	-0.881892	UP
Gm14539	0.0241536	7.46488	4.51325	6.63275e-06	0.000166604	-0.894298	NOT
Slc6a6	-0.165674	8.30779	-3.90061	9.80813e-05	0.00179722	-0.895564	DOWN
Gimap6	0.0268343	7.46658	4.50794	6.79957e-06	0.000170319	-0.91622	NOT
Gm16754	0.0139783	7.4616	4.50886	6.77049e-06	0.000169766	-0.923912	NOT
Scd2	0.0794979	7.6121	4.42238	1.0113e-05	0.000241824	-0.925186	NOT
Ramp1	-0.0832204	7.58504	-4.47096	8.07927e-06	0.000199286	-0.925777	NOT
Ptp4a2	-0.167251	8.35388	-3.88822	0.000103196	0.0018757	-0.927163	DOWN
Prdx6	0.179463	8.12089	3.8923	0.000101483	0.00185012	-0.930798	UP
Gtf3c6	-0.10924	7.67259	-4.40953	1.0728e-05	0.000254772	-0.942466	NOT
Tlr6	-0.050023	7.50118	-4.49376	7.26546e-06	0.00018124	-0.944811	NOT
H2-Ab1	0.39791	10.76	3.74521	0.000183675	0.00309921	-0.949021	UP
Ctnnb1	-0.0896748	7.88286	-4.19881	2.76216e-05	0.000591369	-0.950623	NOT
Stk4	-0.091515	7.78439	-4.32718	1.56026e-05	0.000353897	-0.954219	NOT
Adgrg3	0.0145564	7.46316	4.50203	6.99022e-06	0.000174914	-0.958293	NOT
Hist1h2ac	-0.0593889	7.53063	-4.48217	7.66879e-06	0.000190128	-0.967271	NOT
Creld2	0.0813281	7.58443	4.4299	9.76894e-06	0.000234755	-0.975774	NOT
Eif4g3	-0.0863256	7.84175	-4.24087	2.2946e-05	0.000501687	-0.981898	NOT
Mbd4	-0.0531498	7.51643	-4.48056	7.72627e-06	0.000191357	-0.996347	NOT
B3galnt1	-0.0475544	7.50574	-4.4828	7.64632e-06	0.000189765	-0.997446	NOT
Ubr2	-0.0756698	7.66636	-4.41081	1.06653e-05	0.00025353	-1.00605	NOT
Psmd7	0.14492	7.78773	4.23816	2.32237e-05	0.000507301	-1.00712	UP
Cox7a2l	0.188782	8.49748	3.82262	0.000134757	0.00236773	-1.00912	UP
Pmaip1	0.188047	8.07469	3.87482	0.000109015	0.0019726	-1.02279	UP
Dok2	0.0959822	7.60419	4.41426	1.04975e-05	0.000250033	-1.02579	NOT
Ccdc12	0.236398	7.72762	4.16878	3.14996e-05	0.000663571	-1.0344	UP
Stip1	-0.104741	7.75873	-4.31896	1.61912e-05	0.000365538	-1.03479	NOT
Fam234b	-0.0743159	7.57987	-4.44315	9.18993e-06	0.000222606	-1.04171	NOT
Zmiz1os1	0.034142	7.47068	4.47463	7.94263e-06	0.000196315	-1.04867	NOT
Sult2b1	0.0253279	7.46324	4.47912	7.77846e-06	0.000192454	-1.05254	NOT
Gm13577	0.043606	7.48721	4.464	8.34425e-06	0.000204367	-1.05571	NOT
Scarb2	-0.153155	8.01629	-4.05282	5.19043e-05	0.00103497	-1.06147	DOWN
Ms4a14	-0.0733649	7.63342	-4.41281	1.05677e-05	0.000251456	-1.06444	NOT
Brip1os	-0.0634926	7.54875	-4.44688	9.03275e-06	0.000219017	-1.06724	NOT
1810026B05Rik	0.0797878	7.54711	4.42313	1.00783e-05	0.000241232	-1.07136	NOT
Gnl3	-0.106938	7.8193	-4.24733	2.22991e-05	0.000488867	-1.07262	NOT
Kynu	-0.0549245	7.54506	-4.45323	8.77127e-06	0.000213531	-1.07345	NOT
B4galnt1	-0.0937425	7.75898	-4.316	1.64083e-05	0.000369751	-1.07585	NOT
Rpn1	0.1459	7.91782	4.03071	5.70082e-05	0.00111654	-1.09889	UP
Uso1	-0.0794359	7.66805	-4.37575	1.2519e-05	0.000291403	-1.10246	NOT
Efcab14	0.082575	7.62117	4.39448	1.14933e-05	0.000271615	-1.10591	NOT
Slc6a14	0.0140996	7.46099	4.46853	8.17061e-06	0.000201334	-1.10797	NOT
Rasgef1b	-0.138689	7.90705	-4.10914	4.07889e-05	0.000836725	-1.11199	DOWN
Ndufb7	0.165439	8.06225	3.85724	0.000117115	0.00209416	-1.11544	UP
Rab20	-0.166277	7.86881	-4.04598	5.34342e-05	0.00106111	-1.11928	DOWN
Rtraf	-0.126003	7.9857	-3.94339	8.21956e-05	0.00154257	-1.11997	NOT
Trafd1	0.0861906	7.7094	4.34809	1.41955e-05	0.000325637	-1.12117	NOT
Taf10	0.120833	7.7049	4.30922	1.69164e-05	0.000379088	-1.15601	NOT
Arhgap45	-0.105114	7.79102	-4.25067	2.19704e-05	0.000482303	-1.15996	NOT
Rhebl1	0.0287508	7.47279	4.4513	8.85e-06	0.000215016	-1.16135	NOT
Bod1l	-0.100226	7.84888	-4.19093	2.85928e-05	0.000609754	-1.1892	NOT
Foxred1	-0.047046	7.49991	-4.43796	9.41274e-06	0.000227548	-1.19137	NOT
Krcc1	-0.108898	7.86249	-4.15373	3.36341e-05	0.000704254	-1.19858	NOT
Smad1	-0.0628912	7.59509	-4.4007	1.1171e-05	0.000264773	-1.20611	NOT
Fam110c	0.0352128	7.4815	4.42962	9.78141e-06	0.000234822	-1.23208	NOT
Gm15745	0.0141533	7.46036	4.43876	9.3781e-06	0.000226937	-1.24208	NOT
Bex3	-0.0844111	7.61119	-4.37548	1.25349e-05	0.000291403	-1.25949	NOT
Ube2q2	0.0691583	7.56909	4.38415	1.20486e-05	0.000283359	-1.26384	NOT
Gm11808	0.0729049	7.52434	4.38774	1.18528e-05	0.000279566	-1.26659	NOT
Efemp1	-0.0425049	7.49545	-4.42497	9.9934e-06	0.000239437	-1.27047	NOT
Pik3ca	-0.0597728	7.59142	-4.38141	1.22005e-05	0.000286376	-1.27133	NOT
Cbx4	0.0523281	7.53958	4.39683	1.13705e-05	0.000268976	-1.27255	NOT
Adck1	0.0330805	7.48346	4.42133	1.01622e-05	0.000242762	-1.27427	NOT
Shisa5	-0.168849	8.4818	-3.7755	0.000162817	0.00279326	-1.28303	DOWN
Hbb-bt	0.0374584	7.47193	4.41766	1.03348e-05	0.000246641	-1.28533	NOT
Dhrs3	-0.130304	7.99476	-3.98927	6.78787e-05	0.0013021	-1.28967	NOT
Mob3a	-0.0813144	7.62603	-4.3621	1.33215e-05	0.000307624	-1.29171	NOT
Ythdf2	-0.092264	7.7453	-4.27846	1.94149e-05	0.000431109	-1.30606	NOT
Picalm	-0.176453	8.50812	-3.76681	0.000168558	0.00288398	-1.30618	DOWN
Ncaph2	0.0826874	7.58046	4.35763	1.35944e-05	0.000313323	-1.33663	NOT
Zfp207	-0.116894	7.91923	-4.04686	5.32357e-05	0.0010589	-1.34139	NOT
Pdlim5	-0.0790971	7.63947	-4.34607	1.4326e-05	0.0003277	-1.34735	NOT
Nlrp3	-0.122043	7.84783	-4.11922	3.90544e-05	0.000804546	-1.34954	NOT
Top2b	-0.0724681	7.75743	-4.25458	2.1593e-05	0.000475104	-1.37724	NOT
Ms4a6c	-0.204646	9.86598	-3.66595	0.000250744	0.00402103	-1.37931	DOWN
Ciao1	-0.0637436	7.53008	-4.37986	1.2287e-05	0.000287016	-1.38573	NOT
Il2rb	0.0149888	7.46375	4.40178	1.1116e-05	0.000263728	-1.39914	NOT
Safb2	-0.090039	7.75625	-4.23471	2.35807e-05	0.000514173	-1.40821	NOT
P4ha1	0.266449	7.82763	3.92771	8.77134e-05	0.00163097	-1.40845	UP
Sult1a1	-0.0786749	7.60097	-4.34882	1.41485e-05	0.000324866	-1.43297	NOT
Ctsd	-0.258984	10.2021	-3.63783	0.00027963	0.00442283	-1.44107	DOWN
Rad23a	0.105115	7.64126	4.27845	1.94157e-05	0.000431109	-1.44657	NOT
Tnfrsf21	-0.0678312	7.58988	-4.3393	1.47711e-05	0.000336928	-1.45296	NOT
Ywhaq	0.184909	7.76241	4.07151	4.79302e-05	0.000966054	-1.45448	UP
Irf1	-0.0920377	7.75337	-4.22519	2.45941e-05	0.00053244	-1.46312	NOT
Tkt	-0.155176	8.3004	-3.75556	0.000176278	0.00300131	-1.46706	DOWN
Pcolce	-0.0450919	7.49086	-4.38324	1.20991e-05	0.00028427	-1.4697	NOT
Aknad1	0.0253311	7.46737	4.37989	1.22851e-05	0.000287016	-1.47373	NOT
Gm7413	0.0138003	7.45942	4.38486	1.20096e-05	0.000282716	-1.48402	NOT
Gm32089	-0.041508	7.49321	-4.37997	1.22806e-05	0.000287016	-1.48448	NOT
Mal2	0.0347493	7.47911	4.36722	1.3015e-05	0.00030112	-1.49565	NOT
Cstb	0.20876	8.97964	3.65746	0.000259154	0.00413401	-1.50128	UP
Gm45552	0.0132507	7.45956	4.37564	1.25257e-05	0.000291403	-1.52449	NOT
Gm7993	-0.0379277	7.4926	-4.36911	1.29035e-05	0.000299113	-1.5323	NOT
Sik1	0.0703107	7.55461	4.31954	1.6149e-05	0.000365266	-1.53373	NOT
Trgv2	0.012445	7.45971	4.37203	1.27332e-05	0.000295447	-1.53853	NOT
Gm5526	0.0367626	7.4822	4.35743	1.3607e-05	0.000313323	-1.54176	NOT
Itgax	-0.136867	8.10404	-3.8175	0.000137569	0.0024084	-1.5464	DOWN
Nabp1	-0.071177	7.65926	-4.2922	1.82576e-05	0.000407259	-1.54959	NOT
Cd44	-0.161238	8.33424	-3.72565	0.000198447	0.00330251	-1.55672	DOWN
Rnasek	0.0128045	7.45971	4.36373	1.32231e-05	0.000305644	-1.57642	NOT
Gm10076	0.0997452	7.6127	4.2718	1.99996e-05	0.000442455	-1.57973	NOT
Eif3l	0.110684	7.80055	4.11861	3.91579e-05	0.000805995	-1.58911	NOT
Clint1	-0.0988923	7.88452	-4.02161	5.92435e-05	0.00115472	-1.593	NOT
Amz1	-0.0640973	7.55053	-4.32849	1.55105e-05	0.000352468	-1.59479	NOT
Pdk3	-0.0658375	7.54023	-4.32931	1.54534e-05	0.0003515	-1.59865	NOT
Pon3	-0.103923	7.76495	-4.17188	3.10766e-05	0.000655801	-1.60282	NOT
Mthfsl	0.120159	7.66963	4.19023	2.8681e-05	0.000611098	-1.61388	NOT
Supt5	-0.0906028	7.73256	-4.20739	2.65999e-05	0.000572051	-1.615	NOT
Gk	0.0570867	7.53665	4.31716	1.63224e-05	0.000368158	-1.62401	NOT
Gm23205	0.0136488	7.45991	4.35216	1.39358e-05	0.00032059	-1.62571	NOT
Zfp518a	-0.0574615	7.55349	-4.31917	1.61755e-05	0.000365523	-1.6384	NOT
Arpc5	-0.178895	8.97744	-3.63183	0.000286184	0.00451176	-1.64537	DOWN
Vill	0.0612283	7.50138	4.31374	1.65758e-05	0.000372487	-1.65256	NOT
Rragc	-0.0752594	7.79025	-4.1467	3.46766e-05	0.000724207	-1.65606	NOT
Slc35b2	-0.0766995	7.64092	-4.26583	2.05395e-05	0.000453159	-1.66319	NOT
Map1lc3b	0.179647	8.46614	3.64821	0.000268624	0.00426544	-1.67021	UP
Tjp3	0.0210748	7.46489	4.33354	1.51608e-05	0.000345493	-1.68751	NOT
Krt6b	0.0380212	7.47485	4.32068	1.60658e-05	0.000364063	-1.70891	NOT
Polr2g	0.122918	7.86638	3.98745	6.84011e-05	0.00131005	-1.70939	NOT
Irf8	-0.14655	8.18585	-3.71005	0.000211025	0.00347367	-1.72416	DOWN
Naga	-0.0844762	7.66471	-4.22979	2.40992e-05	0.000522659	-1.73292	NOT
Tpd52l2	-0.101191	7.73706	-4.15132	3.39878e-05	0.000710433	-1.7555	NOT
Ube2l6	-0.0798279	7.56564	-4.28182	1.91256e-05	0.000425839	-1.7613	NOT
Sar1a	-0.098071	7.75878	-4.15341	3.36809e-05	0.000704626	-1.76362	NOT
Gm26660	0.0272833	7.46496	4.31287	1.66409e-05	0.000373604	-1.77452	NOT
Tmx1	-0.0992625	7.80915	-4.07061	4.81147e-05	0.000968968	-1.78112	NOT
Ucp2	-0.188081	9.3404	-3.56973	0.00036302	0.00551168	-1.79731	DOWN
Map3k2	-0.0766146	7.63737	-4.2374	2.33016e-05	0.000508546	-1.81515	NOT
Rab5b	-0.0741709	7.60053	-4.25058	2.19798e-05	0.000482303	-1.82437	NOT
Atp5l	0.101763	7.63239	4.20659	2.66935e-05	0.000573284	-1.83344	NOT
Ndufa13	0.183042	8.55438	3.59352	0.000331543	0.00511381	-1.83717	UP
Ubl7	0.0810715	7.58787	4.22883	2.42015e-05	0.000524409	-1.84883	NOT
Ncl	-0.194566	9.39118	-3.55189	0.000388436	0.00579049	-1.85415	DOWN
Gpr141	0.0646678	7.51012	4.26176	2.09145e-05	0.000460594	-1.86088	NOT
Sec62	-0.16931	8.53652	-3.60753	0.000314232	0.00487472	-1.87281	DOWN
Nkg7	0.0272333	7.46596	4.28946	1.84831e-05	0.000411912	-1.87899	NOT
Huwe1	-0.0954833	7.8237	-4.05003	5.25239e-05	0.00104646	-1.88944	NOT
Wdr83os	-0.118055	7.84046	-3.99203	6.70999e-05	0.00129022	-1.89621	NOT
Ubac2	0.0763549	7.56555	4.23234	2.3829e-05	0.000518636	-1.90776	NOT
Sprr2g	0.0179134	7.46366	4.27812	1.94438e-05	0.000431339	-1.92542	NOT
Gpx2	0.0488709	7.51302	4.23215	2.38495e-05	0.000518636	-1.92566	NOT
Csnk1a1	-0.135399	8.14552	-3.66452	0.000252142	0.00404077	-1.93149	DOWN
Pin4	0.0987858	7.64377	4.18598	2.92195e-05	0.000620933	-1.93358	NOT
Slirp	0.162445	8.05851	3.63043	0.000287734	0.00452492	-1.94575	UP
Ssh2	-0.10137	7.89773	-3.92428	8.89636e-05	0.00164916	-1.94932	NOT
Gm6851	0.020897	7.4625	4.27356	1.98439e-05	0.000439411	-1.95104	NOT
Crabp2	0.0137224	7.46234	4.27143	2.0033e-05	0.000442789	-1.96228	NOT
Fam13b	-0.0629375	7.6113	-4.21027	2.62646e-05	0.000565576	-1.97534	NOT
Gnai3	-0.0941802	7.86484	-3.95763	7.74731e-05	0.001463	-1.99113	NOT
Tspan7	-0.0383994	7.48217	-4.26238	2.08572e-05	0.000459748	-1.99918	NOT
Nedd8	0.168712	8.31482	3.57441	0.00035662	0.00544171	-1.99953	UP
Pet100	-0.120914	7.68419	-4.10641	4.12712e-05	0.000845188	-2.00905	NOT
Snx1	0.117918	7.86516	3.93525	8.50167e-05	0.00158691	-2.01129	NOT
Srsf9	0.084254	7.59064	4.18527	2.93103e-05	0.000622318	-2.02113	NOT
Il7r	-0.149668	7.83065	-3.92193	8.98316e-05	0.00166398	-2.03333	DOWN
Vasp	-0.133829	7.95241	-3.83464	0.000128363	0.00226687	-2.03423	NOT
Atp6v0e	0.180243	8.75407	3.52219	0.000434458	0.00629666	-2.03474	UP
Ndufc1	0.168509	8.27933	3.56902	0.000363997	0.00551959	-2.03529	UP
Fkbp2	-0.202893	7.9095	-3.72825	0.000196418	0.00327548	-2.04204	DOWN
Paip2	0.204184	7.95772	3.63431	0.000283459	0.00447754	-2.0485	UP
Tapbp	-0.119994	7.98421	-3.70402	0.00021608	0.00354295	-2.0583	NOT
Aprt	0.162876	8.19179	3.57788	0.000351936	0.00538906	-2.05937	UP
Psmc5	0.12015	7.79012	3.96462	7.52492e-05	0.00142879	-2.06362	NOT
Fblim1	-0.0676353	7.61906	-4.18359	2.9527e-05	0.00062637	-2.06736	NOT
Actr2	-0.163481	8.60082	-3.54568	0.000397657	0.00587077	-2.06738	DOWN
Coa3	-0.156111	7.93044	-3.71274	0.000208799	0.00344404	-2.06789	DOWN
Cblc	0.0200797	7.46404	4.24419	2.26115e-05	0.000494821	-2.07075	NOT
Pla2g4a	-0.0820828	7.69972	-4.13677	3.62011e-05	0.000752803	-2.07295	NOT
Pcbd2	0.112119	7.62259	4.12016	3.88966e-05	0.00080266	-2.07728	NOT
Pdlim4	-0.0642488	7.54758	-4.21069	2.62171e-05	0.000565055	-2.07782	NOT
Lrmp	-0.0708059	7.59851	-4.19311	2.83213e-05	0.000604496	-2.07947	NOT
Dbt	-0.0451966	7.50794	-4.23096	2.39749e-05	0.000520896	-2.08129	NOT
Gm6520	0.0132932	7.45985	4.24538	2.24924e-05	0.000492658	-2.08226	NOT
Usp30	-0.0507019	7.52289	-4.22261	2.48748e-05	0.000538037	-2.09105	NOT
Unc13a	0.0259806	7.46898	4.23275	2.37864e-05	0.000518194	-2.10254	NOT
Cyth3	-0.06801	7.57459	-4.19872	2.76331e-05	0.000591369	-2.1036	NOT
Plin3	-0.0881164	7.67347	-4.13435	3.65827e-05	0.000758786	-2.10742	NOT
1810037I17Rik	0.157424	8.14573	3.57098	0.0003613	0.00549243	-2.1092	UP
Prr7	0.0254056	7.46553	4.22997	2.40801e-05	0.000522659	-2.11845	NOT
Tbrg4	-0.0513969	7.5041	-4.22085	2.50688e-05	0.00054175	-2.12056	NOT
Pbx1	-0.0574537	7.56525	-4.1976	2.77695e-05	0.000593762	-2.12681	NOT
Gstm1	0.151469	7.74567	3.95764	7.74694e-05	0.001463	-2.14003	UP
Olfm1	-0.0850852	7.77511	-4.04562	5.35155e-05	0.00106186	-2.14159	NOT
Vps36	0.105801	7.76981	4.0334	5.63625e-05	0.00110479	-2.14743	NOT
Slc29a1	-0.0875935	7.65666	-4.14211	3.53739e-05	0.000736866	-2.15963	NOT
Pold2	0.0498208	7.50331	4.20224	2.72092e-05	0.000583326	-2.16368	NOT
Sash3	-0.0731389	7.59373	-4.17209	3.10485e-05	0.000655777	-2.1653	NOT
Vmp1	-0.133633	8.10123	-3.60595	0.000316141	0.00489614	-2.16816	NOT
Mrgpre	0.0364787	7.48406	4.20728	2.66125e-05	0.000572051	-2.17422	NOT
Selenom	0.0576251	7.51748	4.18785	2.8981e-05	0.000616947	-2.17704	NOT
Cited2	0.16917	8.04685	3.57143	0.000360686	0.00548999	-2.17936	UP
Psme2	0.164748	8.23199	3.53537	0.000413434	0.00604616	-2.18071	UP
Supt16	-0.110769	7.9008	-3.865	0.000113468	0.00203825	-2.18072	NOT
Maf	-0.161856	8.1975	-3.57979	0.000349385	0.00535842	-2.1932	DOWN
Avpi1	-0.0797021	7.56687	-4.15998	3.2732e-05	0.000686552	-2.19581	NOT
Nufip1	0.0906693	7.618	4.11815	3.92351e-05	0.000806899	-2.21673	NOT
Ddx5	-0.163403	10.0752	-3.41651	0.000642829	0.00877279	-2.22857	DOWN
Prr13	0.166678	8.33595	3.50496	0.000463442	0.00665309	-2.23274	UP
Irs2	-0.0664611	7.71598	-4.08321	4.55917e-05	0.000922756	-2.25597	NOT
Ccnk	-0.0727043	7.60449	-4.14085	3.55677e-05	0.000740265	-2.26366	NOT
Ms4a4a	-0.112034	7.83927	-3.86842	0.000111901	0.0020158	-2.28254	NOT
Pdcl3	-0.114265	7.76191	-3.98097	7.02816e-05	0.00134288	-2.2863	NOT
Lrrfip1	-0.120709	7.9918	-3.62229	0.000296906	0.00464756	-2.28647	NOT
Ifngr2	-0.116694	7.97459	-3.63467	0.000283065	0.00447424	-2.29455	NOT
Pgrmc1	-0.0855835	7.63991	-4.11094	4.0474e-05	0.000830969	-2.2968	NOT
BC028528	0.415805	7.80515	3.65491	0.000261736	0.00417137	-2.2994	UP
Abcg2	-0.0520173	7.52135	-4.17591	3.05347e-05	0.000646616	-2.30034	NOT
Arl3	0.0980779	7.59202	4.10383	4.17315e-05	0.000853893	-2.30074	NOT
Gm11914	0.0218224	7.4684	4.18303	2.95989e-05	0.000627347	-2.3188	NOT
Mgst3	-0.104459	7.69429	-4.04211	5.43197e-05	0.0010743	-2.32748	NOT
Twf2	0.0897874	7.65404	4.08832	4.46046e-05	0.000905045	-2.32903	NOT
Zfand2b	0.0598786	7.51487	4.15494	3.34573e-05	0.000701158	-2.32978	NOT
Anapc5	-0.0718011	7.70929	-4.06214	4.98847e-05	0.000998806	-2.33032	NOT
Ubap2l	-0.139561	8.17957	-3.53801	0.000409342	0.00600489	-2.3315	DOWN
Uba1	-0.0888917	7.81277	-3.95266	7.90926e-05	0.0014901	-2.34554	NOT
Asprv1	0.014866	7.46323	4.17482	3.06806e-05	0.000648573	-2.35782	NOT
Srek1	-0.0914806	7.72378	-4.0404	5.47157e-05	0.00107612	-2.35819	NOT
Col4a2	-0.0444378	7.50686	-4.16921	3.1441e-05	0.000662913	-2.3591	NOT
Anxa6	-0.0599296	7.65478	-4.09984	4.24538e-05	0.000865023	-2.36218	NOT
Actn1	-0.0721732	7.70157	-4.06736	4.87881e-05	0.0009809	-2.3666	NOT
Gm19434	0.0294262	7.47491	4.16817	3.15837e-05	0.000664188	-2.36666	NOT
Baz2a	-0.0726245	7.66316	-4.08839	4.4592e-05	0.000905045	-2.36842	NOT
Gm42728	0.0122585	7.45938	4.17488	3.06724e-05	0.000648573	-2.37778	NOT
Ccz1	-0.0790815	7.68834	-4.05722	5.09419e-05	0.00101745	-2.38021	NOT
Pxk	0.0785838	7.64093	4.07522	4.71779e-05	0.000951683	-2.38027	NOT
Pts	-0.0927738	7.70096	-4.05492	5.14414e-05	0.00102658	-2.38588	NOT
Tprgl	0.0973016	7.65713	4.04134	5.44983e-05	0.00107607	-2.39666	NOT
Arhgef12	-0.0512047	7.56127	-4.13653	3.62396e-05	0.000752958	-2.39758	NOT
Rgs1	0.310409	10.6724	3.33624	0.000859648	0.0111687	-2.40128	UP
Gstp3	0.0160445	7.46161	4.16758	3.1666e-05	0.000665343	-2.40266	NOT
Fam111a	-0.103714	7.83124	-3.91149	9.3786e-05	0.00173062	-2.40785	NOT
Hilpda	0.339301	7.90659	3.52429	0.000431041	0.00625836	-2.43327	UP
Psme1	0.152412	8.06734	3.49572	0.000479711	0.00685418	-2.4336	UP
Tm9sf2	0.0716924	7.78398	3.95322	7.89085e-05	0.00148837	-2.45926	NOT
Denr	-0.0872104	7.68786	-4.02225	5.90827e-05	0.00115252	-2.47447	NOT
Plpp2	0.0544815	7.50725	4.11955	3.89995e-05	0.000804099	-2.47694	NOT
Angptl4	-0.0612358	7.56068	-4.11782	3.92913e-05	0.00080737	-2.48409	NOT
Gm23935	-0.13179	8.05226	-3.66101	0.000255611	0.00408825	-2.48484	NOT
Xpo1	-0.070165	7.69605	-4.04256	5.42153e-05	0.00107311	-2.49372	NOT
B330016D10Rik	0.0344242	7.4727	4.13315	3.67733e-05	0.000762088	-2.50018	NOT
Sqstm1	0.171035	8.41486	3.41918	0.000636573	0.00870066	-2.50303	UP
Gm10221	0.0400278	7.48615	4.12858	3.75086e-05	0.000776662	-2.50423	NOT
Ociad1	-0.109906	7.97055	-3.59091	0.000334875	0.00515538	-2.50479	NOT
Rhov	0.0375789	7.4826	4.12794	3.76111e-05	0.000777457	-2.50486	NOT
Apobr	0.0785885	7.62709	4.04075	5.46342e-05	0.00107612	-2.50624	NOT
Gm10263	0.042843	7.48556	4.12133	3.87006e-05	0.000799295	-2.51204	NOT
Pold4	0.112461	7.92813	3.68709	0.000230901	0.00374994	-2.51629	NOT
Gns	-0.145811	8.27274	-3.46131	0.000545153	0.00760172	-2.5184	DOWN
Hsdl2	-0.0604143	7.55779	-4.10181	4.20957e-05	0.000858743	-2.53041	NOT
Myh9	-0.138607	8.22078	-3.47358	0.000520922	0.00733495	-2.53692	DOWN
Tcf20	-0.0611725	7.59212	-4.08502	4.52401e-05	0.000917172	-2.53727	NOT
Rsbn1l	0.101149	7.86367	3.79592	0.000150043	0.00259864	-2.53748	NOT
Zbtb7b	-0.0595712	7.56809	-4.09308	4.37035e-05	0.000889738	-2.53882	NOT
Fam98c	0.0541598	7.51075	4.10274	4.19278e-05	0.000856464	-2.5477	NOT
Atp5a1	-0.153881	8.48768	-3.41263	0.000652012	0.00886671	-2.57427	DOWN
Pnpla7	-0.0716731	7.63892	-4.04599	5.34334e-05	0.00106111	-2.57642	NOT
Slc38a2	-0.102904	7.96558	-3.60946	0.000311907	0.00484484	-2.59314	NOT
Gtf2h5	-0.0984923	7.86801	-3.77424	0.000163642	0.00280412	-2.59991	NOT
Eloc	0.152105	8.00162	3.46814	0.000531545	0.00746287	-2.60573	UP
Sp100	-0.122982	7.88169	-3.78307	0.000157964	0.00271835	-2.60794	NOT
Atp6v1a	-0.152351	8.39346	-3.41277	0.000651695	0.00886671	-2.61417	DOWN
Sbk1	0.0222416	7.47071	4.10736	4.11032e-05	0.000842459	-2.62561	NOT
Nsmce2	-0.0892233	7.66741	-4.00417	6.37614e-05	0.00123189	-2.63167	NOT
Rab32	-0.0807402	7.81893	-3.85218	0.000119549	0.00213139	-2.63597	NOT
Ykt6	-0.0737623	7.62641	-4.04062	5.46648e-05	0.00107612	-2.63705	NOT
Cct8	0.118111	8.07276	3.522	0.000434773	0.00629746	-2.6467	NOT
Vma21	0.0948139	7.69751	3.96036	7.65958e-05	0.00144982	-2.66796	NOT
Atad2b	-0.0640955	7.61962	-4.03729	5.54404e-05	0.00108847	-2.67314	NOT
Ikbke	-0.0596864	7.6191	-4.04037	5.47223e-05	0.00107612	-2.68127	NOT
Efr3a	-0.0804704	7.69519	-3.99023	6.7608e-05	0.00129793	-2.68433	NOT
Gm3379	0.0246256	7.46931	4.09208	4.38922e-05	0.000892083	-2.68551	NOT
Commd9	-0.07882	7.6136	-4.0302	5.71315e-05	0.00111805	-2.68588	NOT
Rraga	0.0982432	7.68389	3.95057	7.97811e-05	0.0015019	-2.69053	NOT
Parp9	-0.0704025	7.66175	-4.00776	6.28065e-05	0.00121732	-2.70242	NOT
Exosc8	-0.10141	7.69033	-3.97207	7.29455e-05	0.00138722	-2.71385	NOT
Ikbkap	-0.052432	7.53982	-4.06464	4.9356e-05	0.000989855	-2.72068	NOT
Gba	0.0997917	7.82254	3.83709	0.000127099	0.00224783	-2.72112	NOT
Bcap29	-0.100568	7.79892	-3.86076	0.000115449	0.00206742	-2.72436	NOT
Kitl	-0.0506434	7.52932	-4.06881	4.84869e-05	0.000975653	-2.73306	NOT
Hmga2	-0.0380478	7.48933	-4.08347	4.55424e-05	0.000922529	-2.73583	NOT
Spry1	-0.0424301	7.51139	-4.07541	4.71383e-05	0.000951676	-2.73888	NOT
Nfe2l2	-0.180567	8.88528	-3.32131	0.000906802	0.0116458	-2.74283	DOWN
Cotl1	-0.154545	8.53814	-3.35396	0.000806659	0.0105896	-2.74941	DOWN
1700001G11Rik	0.0200916	7.46354	4.08028	4.61682e-05	0.000933645	-2.74994	NOT
Mical1	-0.052516	7.52936	-4.0578	5.0815e-05	0.00101576	-2.75049	NOT
Enah	-0.0458259	7.53197	-4.06378	4.95378e-05	0.000992681	-2.75138	NOT
Usp25	0.0791027	7.72455	3.93871	8.38085e-05	0.00156798	-2.76335	NOT
Scfd1	0.101727	7.71693	3.90278	9.72103e-05	0.00178295	-2.76509	NOT
Arrdc1	0.0767045	7.59223	4.00715	6.29669e-05	0.00121945	-2.76709	NOT
Stat6	0.0896419	7.74253	3.90506	9.63036e-05	0.00177034	-2.783	NOT
Lamp2	-0.169874	9.1041	-3.29059	0.00101147	0.0127536	-2.78954	DOWN
Ska2	-0.0435177	7.49221	-4.06537	4.92032e-05	0.000987607	-2.7956	NOT
Vnn1	0.0234031	7.4665	4.06548	4.91797e-05	0.000987607	-2.7997	NOT
Cebpzos	-0.105997	7.77259	-3.84092	0.00012514	0.00221663	-2.804	NOT
Sp3	0.0753648	7.7666	3.87079	0.000110821	0.0020023	-2.82309	NOT
Fkbp1a	-0.103835	7.95399	-3.52358	0.000432195	0.00626761	-2.82786	NOT
Irf5	0.115009	8.00461	3.49282	0.000484945	0.00691674	-2.83384	NOT
Hk2	-0.152139	7.89767	-3.54056	0.000405426	0.00597228	-2.83483	DOWN
Pnrc1	-0.113299	8.00174	-3.47301	0.000522017	0.0073461	-2.83778	NOT
Slc25a5	0.179664	9.97699	3.22754	0.00126218	0.0154176	-2.83993	UP
C330013E15Rik	0.0222223	7.46503	4.05812	5.07473e-05	0.00101524	-2.84197	NOT
Ccnd1	-0.171379	7.96742	-3.61036	0.000310834	0.00483128	-2.84681	DOWN
Ndufb10	0.161058	7.90039	3.5484	0.000393597	0.00582991	-2.84726	UP
Wdr18	-0.0823178	7.59642	-3.98844	6.81169e-05	0.00130564	-2.85379	NOT
Rack1	-0.173272	9.34954	-3.25758	0.00113635	0.0141226	-2.85618	DOWN
Tspan31	-0.103001	7.8388	-3.73872	0.000188458	0.00316889	-2.86441	NOT
Mpp1	-0.0997882	7.83205	-3.78882	0.000154371	0.00266598	-2.86747	NOT
Dppa3	0.0273966	7.46816	4.04719	5.31619e-05	0.00105831	-2.86818	NOT
Ptpn18	-0.138842	7.95583	-3.46702	0.000533743	0.0074894	-2.87084	DOWN
Rras2	-0.0434532	7.5176	-4.03381	5.62635e-05	0.00110374	-2.87929	NOT
Szrd1	-0.083858	7.67012	-3.94092	8.30424e-05	0.00155605	-2.87941	NOT
Bst1	0.0855692	7.57524	3.9366	8.45453e-05	0.00157933	-2.89201	NOT
Zbtb33	-0.0523886	7.51763	-4.03	5.71782e-05	0.00111806	-2.8927	NOT
Gm15710	0.0199563	7.46386	4.04483	5.36952e-05	0.00106455	-2.89839	NOT
Gm10093	0.0190567	7.46447	4.03942	5.49426e-05	0.00107957	-2.90353	NOT
Morf4l2	-0.0754948	7.71552	-3.90687	9.55881e-05	0.00176119	-2.90633	NOT
Esd	0.157541	8.29624	3.30955	0.000945637	0.0120678	-2.9181	UP
Chmp7	0.0429596	7.49514	4.01984	5.96872e-05	0.00116244	-2.9228	NOT
Twnk	-0.059481	7.57014	-3.99663	6.58161e-05	0.00126654	-2.92297	NOT
Gm5586	0.0400606	7.48781	4.01763	6.02477e-05	0.00117147	-2.92515	NOT
Krtcap2	0.15082	8.10099	3.34268	0.000840017	0.0109446	-2.92631	UP
Myh10	-0.0416845	7.50526	-4.02625	5.80935e-05	0.00113413	-2.93282	NOT
Shc1	-0.0601009	7.55917	-4.00248	6.42173e-05	0.00123872	-2.93479	NOT
Slc25a30	0.047991	7.51252	4.01462	6.10177e-05	0.00118549	-2.935	NOT
Vps13c	-0.0708631	7.7228	-3.903	9.71228e-05	0.00178269	-2.94164	NOT
Cracr2b	-0.0348081	7.48434	-4.02959	5.72791e-05	0.00111914	-2.94292	NOT
Nagk	-0.092138	7.65544	-3.92798	8.76152e-05	0.00163039	-2.94726	NOT
Dpy19l4	-0.054531	7.54914	-4.00267	6.4167e-05	0.00123872	-2.95003	NOT
Acp5	-0.199097	8.95018	-3.25082	0.00116358	0.0144263	-2.95575	DOWN
Hck	-0.135659	7.813	-3.68798	0.000230097	0.00373938	-2.95595	DOWN
Fbl	0.0978916	7.67017	3.90529	9.62126e-05	0.00177001	-2.95886	NOT
Yif1a	-0.0802035	7.6069	-3.96279	7.58241e-05	0.00143746	-2.9759	NOT
Gng12	0.1095	7.71994	3.84673	0.000122225	0.00217113	-2.97865	NOT
Fam58b	-0.0576105	7.52803	-4.00002	6.48844e-05	0.0012496	-2.98224	NOT
Clec12a	-0.102549	7.677	-3.91454	9.26152e-05	0.00171162	-2.98662	NOT
Camk2b	0.0214358	7.46657	4.01826	6.0087e-05	0.00116928	-2.98722	NOT
Lgals1	0.197189	8.89768	3.22597	0.00126912	0.0154703	-2.99727	UP
Tmprss11b	0.0362402	7.47809	4.00586	6.33104e-05	0.00122415	-3.00259	NOT
Chmp2a	0.140138	8.07327	3.32857	0.000883581	0.0114141	-3.0091	UP
Cbx1	0.121567	7.81034	3.72898	0.000195852	0.00327054	-3.01232	NOT
Hnrnph2	0.0895623	7.70135	3.8691	0.000111591	0.00201175	-3.02211	NOT
Zw10	-0.049042	7.5159	-3.99157	6.72295e-05	0.00129169	-3.03276	NOT
Srsf1	-0.0621313	7.65137	-3.92686	8.80206e-05	0.00163543	-3.05181	NOT
Tceal9	-0.118816	7.99693	-3.38745	0.000714659	0.00953153	-3.06509	NOT
Rnf20	0.0734331	7.62619	3.91835	9.11701e-05	0.00168748	-3.06561	NOT
Myl12b	0.159138	8.59519	3.22511	0.00127291	0.0155019	-3.07853	UP
Smim3	0.0832942	7.60841	3.88782	0.000103368	0.00187742	-3.08152	NOT
Iars	-0.0562651	7.57289	-3.95816	7.73028e-05	0.00146206	-3.08359	NOT
Tnfsf8	-0.0529056	7.54261	-3.97367	7.24583e-05	0.00137904	-3.08965	NOT
Rgs2	-0.21042	9.27195	-3.18849	0.00144506	0.0172603	-3.0941	DOWN
C1ra	-0.0436984	7.51649	-3.97828	7.10782e-05	0.00135703	-3.10601	NOT
Eri3	-0.0537997	7.52473	-3.97154	7.31082e-05	0.00138923	-3.10658	NOT
Hnrnpd	-0.109927	7.98032	-3.5126	0.000450367	0.00649616	-3.10846	NOT
Npnt	-0.0402066	7.49916	-3.98406	6.93766e-05	0.00132664	-3.11591	NOT
Gpnmb	0.447317	7.88121	3.30684	0.000954783	0.01217	-3.11616	UP
Dnaja3	0.0463767	7.53153	3.95312	7.89394e-05	0.00148837	-3.13433	NOT
Gm11827	0.0136483	7.45998	3.98597	6.88248e-05	0.00131712	-3.14353	NOT
Rtn4	-0.1101	8.01698	-3.36742	0.000768414	0.010148	-3.14417	NOT
Reep4	0.0613502	7.53958	3.93371	8.55627e-05	0.00159588	-3.16388	NOT
Nes	-0.0378882	7.48333	-3.97789	7.11914e-05	0.00135706	-3.16488	NOT
Trim26	-0.0646427	7.57785	-3.92542	8.8548e-05	0.00164271	-3.1717	NOT
Tmigd1	0.0107129	7.46029	3.97433	7.22588e-05	0.00137632	-3.18983	NOT
Myd88	0.0842998	7.65445	3.86387	0.000113993	0.00204588	-3.1918	NOT
Lrrc41	-0.0534577	7.54837	-3.93785	8.41078e-05	0.00157237	-3.20219	NOT
H2-T23	-0.111504	7.75887	-3.73223	0.000193357	0.00323779	-3.20403	NOT
Mvp	0.0850128	7.64103	3.8655	0.000113241	0.00203691	-3.20411	NOT
Tceal8	-0.0814132	7.6356	-3.88933	0.000102728	0.0018686	-3.20998	NOT
Npm3	0.072877	7.57699	3.90568	9.60564e-05	0.00176847	-3.21017	NOT
Nop56	-0.0915773	7.78704	-3.75019	0.000180079	0.00305554	-3.21473	NOT
Timp2	-0.131435	8.11444	-3.2954	0.000994395	0.0125816	-3.21478	NOT
Anpep	-0.0768865	7.68349	-3.83731	0.000126982	0.0022474	-3.22153	NOT
Stt3a	-0.0794814	7.72451	-3.81118	0.000141114	0.00245981	-3.22855	NOT
Nccrp1	0.0431047	7.48872	3.94067	8.31308e-05	0.0015565	-3.23173	NOT
Mcl1	0.154948	8.34203	3.20847	0.00134866	0.0163179	-3.23596	UP
Herc6	-0.053844	7.54107	-3.93284	8.5871e-05	0.00159949	-3.24053	NOT
Rab21	-0.0598539	7.61502	-3.89592	9.99864e-05	0.00182696	-3.24584	NOT
Arl6ip1	-0.162616	8.91419	-3.161	0.00158813	0.0186206	-3.24952	DOWN
Exoc4	-0.0613994	7.58508	-3.90047	9.81366e-05	0.00179722	-3.25888	NOT
Ccny	-0.0623994	7.61201	-3.88979	0.000102536	0.0018665	-3.26723	NOT
Med21	-0.0774146	7.61357	-3.88613	0.000104083	0.0018887	-3.27057	NOT
Psma7	0.184412	9.68078	3.10228	0.00193841	0.0221387	-3.27195	UP
Gm43712	0.0176879	7.4649	3.94713	8.09307e-05	0.00152118	-3.27714	NOT
Vbp1	0.0957169	7.72101	3.80966	0.000141983	0.00247318	-3.27986	NOT
Ppp2r1a	0.0960702	7.80497	3.68671	0.000231244	0.00375299	-3.28225	NOT
Mad2l2	-0.0610526	7.5406	-3.9162	9.19824e-05	0.00170122	-3.28544	NOT
Gabarap	0.160044	8.85051	3.13791	0.00171825	0.0199569	-3.29026	UP
Slfn9	-0.0632395	7.61013	-3.89122	0.000101935	0.00185696	-3.29558	NOT
Mme	-0.0395023	7.47958	-3.94501	8.16457e-05	0.00153343	-3.29605	NOT
Strn4	-0.0553566	7.54468	-3.91352	9.30034e-05	0.00171748	-3.29859	NOT
Aldh1l1	0.0158909	7.46481	3.94306	8.23081e-05	0.00154348	-3.303	NOT
Mmd	-0.0555976	7.56489	-3.90417	9.66541e-05	0.00177543	-3.30639	NOT
Galnt4	-0.0392059	7.50583	-3.92651	8.81505e-05	0.00163659	-3.32897	NOT
Ighm	-0.114363	7.71492	-3.79968	0.000147796	0.00256522	-3.33953	NOT
S100a4	0.11892	7.62564	3.81549	0.000138685	0.00242094	-3.34686	NOT
Akr1b10	-0.0725816	7.608	-3.86231	0.000114722	0.00205745	-3.35245	NOT
Bcor	-0.0538477	7.56102	-3.89543	0.000100188	0.00182926	-3.35764	NOT
Map3k7	-0.0524	7.55168	-3.89732	9.94159e-05	0.0018179	-3.35967	NOT
Cct2	-0.0956657	7.97222	-3.41133	0.000655124	0.00888908	-3.35974	NOT
Tmem208	0.113024	7.71297	3.73224	0.000193349	0.00323779	-3.36192	NOT
Arpc2	0.159077	10.3077	3.04735	0.00232907	0.0258768	-3.36502	UP
Cks2	0.0733337	7.56543	3.87273	0.000109949	0.00198801	-3.37124	NOT
Efl1	-0.0551031	7.5308	-3.89815	9.90771e-05	0.00181307	-3.38543	NOT
Rassf8	-0.0368716	7.50888	-3.90922	9.46673e-05	0.00174555	-3.38545	NOT
Ndufb9	-0.174112	7.90154	-3.36256	0.000782018	0.0103052	-3.39444	DOWN
Ubc	0.176287	10.0269	3.04773	0.00232612	0.0258678	-3.3964	UP
Med8	-0.0801791	7.61654	-3.84766	0.000121763	0.00216451	-3.39781	NOT
Mta1	-0.0503209	7.53644	-3.89296	0.000101209	0.00184651	-3.40714	NOT
Polr2h	-0.0684771	7.56882	-3.86909	0.000111593	0.00201175	-3.41192	NOT
Ensa	-0.0946682	7.72385	-3.74691	0.000182435	0.00308473	-3.41643	NOT
Mgat4a	-0.0646023	7.67342	-3.81716	0.000137755	0.00240992	-3.41715	NOT
Mocs2	-0.0909099	7.7393	-3.73886	0.000188351	0.00316889	-3.4217	NOT
Tpp1	-0.137283	8.35122	-3.17422	0.00151777	0.0179694	-3.42424	DOWN
Cnn2	0.0910067	7.79771	3.68224	0.000235316	0.00379875	-3.4323	NOT
Cxcl10	-0.175941	7.78646	-3.60027	0.000323102	0.00499633	-3.43358	DOWN
Gbp4	-0.0668578	7.61267	-3.84884	0.000121184	0.00215738	-3.43801	NOT
Eif2ak2	-0.0847518	7.80092	-3.68329	0.000234358	0.00379085	-3.44003	NOT
Mxi1	0.0716533	7.60859	3.81989	0.000136249	0.00238702	-3.44612	NOT
Ccdc91	-0.0456615	7.51474	-3.88599	0.000104145	0.0018887	-3.44936	NOT
Gltp	0.131069	8.08884	3.18984	0.00143835	0.0172056	-3.45016	NOT
Ubxn4	-0.0899728	7.94873	-3.36361	0.000779071	0.010272	-3.46861	NOT
Arhgef3	0.0600565	7.60755	3.83045	0.000130558	0.00230339	-3.4695	NOT
Apc	-0.0720123	7.73216	-3.75169	0.000179013	0.00304171	-3.46975	NOT
Smg7	-0.0572798	7.56385	-3.8619	0.000114914	0.00205937	-3.47068	NOT
Tmprss11g	0.0342238	7.47951	3.88535	0.000104419	0.00189226	-3.47085	NOT
Nudt4	-0.0624154	7.62105	-3.83666	0.00012732	0.00225009	-3.49289	NOT
Srsf11	-0.135199	8.32569	-3.15525	0.00161965	0.0189443	-3.50248	DOWN
Cep290	-0.0660159	7.61916	-3.82406	0.000133976	0.00235742	-3.50804	NOT
Zfp36l1	0.171452	8.66796	3.08202	0.00207487	0.023498	-3.5091	UP
Atxn1	-0.0510086	7.56942	-3.85175	0.000119757	0.00213354	-3.51393	NOT
Eif2s1	-0.11273	7.89756	-3.38501	0.000721009	0.00960038	-3.51937	NOT
Magt1	-0.0733154	7.77903	-3.67939	0.00023795	0.00383616	-3.52043	NOT
Gm10051	0.0289306	7.47006	3.88177	0.000105959	0.00191873	-3.52147	NOT
Prdm1	-0.0744245	7.67253	-3.77922	0.000160418	0.00275862	-3.5283	NOT
Dgkz	-0.0896461	7.71905	-3.73765	0.000189256	0.00317832	-3.53983	NOT
Stard9	-0.0658497	7.61246	-3.81653	0.000138107	0.00241433	-3.54316	NOT
2010320O07Rik	-0.0686875	7.55914	-3.84783	0.000121682	0.00216451	-3.54326	NOT
Sdcbp	-0.151311	9.73332	-3.01984	0.00255064	0.0278332	-3.54333	DOWN
Il33	-0.0551807	7.5425	-3.85356	0.000118882	0.00212263	-3.54916	NOT
Gm15459	0.0660292	7.5522	3.82033	0.000136006	0.00238449	-3.54984	NOT
Gm10250	0.0248944	7.47598	3.86968	0.000111323	0.00200987	-3.55112	NOT
Myo1f	0.0796365	7.71021	3.73084	0.000194419	0.00324885	-3.55296	NOT
Ppl	0.0298834	7.47869	3.86762	0.000112263	0.00202083	-3.55513	NOT
Zfp810	-0.0478835	7.52193	-3.85555	0.000117924	0.00210708	-3.55871	NOT
Sema4d	-0.0670577	7.70455	-3.75318	0.000177951	0.00302579	-3.55944	NOT
Ubqln4	0.0407321	7.4972	3.85994	0.000115833	0.00207278	-3.56013	NOT
Cfh	-0.125409	8.1021	-3.28567	0.00102925	0.012928	-3.57389	NOT
Eci2	-0.0708875	7.69044	-3.75106	0.00017946	0.00304718	-3.58335	NOT
Smim26	0.0605522	7.52533	3.82277	0.000134672	0.00236773	-3.58878	NOT
Rbfox2	-0.0330576	7.48215	-3.86497	0.000113484	0.00203825	-3.60033	NOT
Bax	-0.167661	7.86575	-3.34152	0.000843546	0.0109729	-3.60274	DOWN
Itga3	-0.0410865	7.50619	-3.85307	0.000119118	0.00212527	-3.61546	NOT
Glipr2	0.043474	7.49961	3.84089	0.000125152	0.00221663	-3.61655	NOT
Tubb6	0.109744	7.85006	3.52664	0.000427242	0.00621063	-3.62226	NOT
Mepce	-0.039037	7.51183	-3.84271	0.000124234	0.0022052	-3.63103	NOT
Pdzd8	-0.0539913	7.6058	-3.80167	0.000146617	0.00254658	-3.63134	NOT
App	-0.161423	9.56469	-2.9978	0.0027419	0.0295086	-3.63302	DOWN
C5ar1	0.139804	8.1536	3.11274	0.00187125	0.0214729	-3.64067	UP
Ankrd17	-0.0594076	7.79121	-3.64133	0.00027587	0.00437191	-3.64099	NOT
Sf3b6	0.110234	7.91648	3.37058	0.000759688	0.0100602	-3.64187	NOT
Naa10	0.0850762	7.61312	3.76666	0.000168659	0.00288398	-3.6493	NOT
Gt(ROSA)26Sor	0.0488623	7.50017	3.82184	0.000135182	0.00237347	-3.6616	NOT
Lmo2	-0.0574679	7.65019	-3.76471	0.000169977	0.00290446	-3.66587	NOT
Rcor1	-0.0553853	7.61115	-3.79121	0.0001529	0.00264245	-3.67439	NOT
Aspm	-0.0305839	7.49985	-3.84114	0.000125028	0.00221663	-3.67531	NOT
Eogt	-0.0374318	7.51339	-3.83015	0.000130716	0.00230339	-3.68256	NOT
Parvg	-0.0649898	7.56979	-3.80207	0.00014638	0.00254428	-3.68447	NOT
Vps26a	-0.0885668	7.8093	-3.57624	0.00035414	0.00540733	-3.6917	NOT
Pi4k2b	-0.0488656	7.55031	-3.81164	0.000140852	0.00245701	-3.6969	NOT
Hbegf	-0.0834146	7.68606	-3.73395	0.000192045	0.00322249	-3.69708	NOT
Agpat4	0.0639281	7.53721	3.79515	0.000150507	0.00260295	-3.69851	NOT
Rftn1	0.0788466	7.68087	3.71115	0.000210109	0.00346095	-3.71093	NOT
Lrg1	0.0754733	7.53234	3.78398	0.000157391	0.00271041	-3.71847	NOT
Abca2	-0.035833	7.48459	-3.83032	0.000130628	0.00230339	-3.72187	NOT
Fam20a	0.0284159	7.47225	3.82471	0.000133625	0.00235294	-3.73009	NOT
Zmiz1	-0.0709735	7.77279	-3.63043	0.000287733	0.00452492	-3.73113	NOT
Atp5j	0.156141	8.67465	3.00547	0.00267395	0.0289492	-3.73955	UP
Mvk	-0.0448219	7.50035	-3.82067	0.000135817	0.0023829	-3.74032	NOT
Mefv	0.0576731	7.51656	3.788	0.000154883	0.00267292	-3.74204	NOT
Psmc1	0.133054	7.97259	3.14416	0.00168212	0.0196088	-3.75319	NOT
Eno1	0.147473	8.4137	3.03164	0.00245336	0.0269536	-3.75342	UP
Supt20	0.0794004	7.66976	3.70364	0.000216402	0.00354295	-3.75934	NOT
Milr1	-0.07861	7.85816	-3.49872	0.000474371	0.00678989	-3.76538	NOT
Bbip1	-0.0864448	7.6575	-3.71714	0.000205214	0.00339415	-3.76713	NOT
Plxnc1	-0.0599228	7.61614	-3.75672	0.000175465	0.00298982	-3.77036	NOT
Mb21d1	-0.0632678	7.58095	-3.77105	0.000165736	0.00283799	-3.77214	NOT
Ap1ar	0.0411535	7.51202	3.79536	0.000150379	0.00260259	-3.78412	NOT
Tmx4	0.0710555	7.64231	3.71881	0.000203872	0.0033835	-3.78794	NOT
Thap6	0.0565793	7.55302	3.77539	0.000162893	0.00279326	-3.78859	NOT
Ppm1a	0.0669026	7.58215	3.74619	0.000182958	0.00308927	-3.7924	NOT
Col6a3	-0.0319063	7.48087	-3.81633	0.000138216	0.0024145	-3.79381	NOT
Fopnl	0.0662062	7.55327	3.75959	0.000173475	0.00296007	-3.79751	NOT
Prr15	-0.0443395	7.50041	-3.79879	0.00014832	0.00257248	-3.814	NOT
Phf14	-0.093688	7.93495	-3.35845	0.000793714	0.0104423	-3.81649	NOT
Rpa1	-0.0476978	7.52704	-3.78452	0.000157052	0.00270649	-3.82165	NOT
Tnfrsf22	-0.0315737	7.48182	-3.80289	0.000145899	0.00253774	-3.8386	NOT
Srpk2	-0.0680797	7.67196	-3.70291	0.000217023	0.00355071	-3.83974	NOT
Pdlim1	-0.0787074	7.677	-3.69583	0.000223137	0.00364582	-3.84371	NOT
Chchd1	0.129547	7.78333	3.49241	0.000485686	0.00692312	-3.84536	NOT
Gm14320	0.0135618	7.46041	3.80399	0.000145254	0.00252834	-3.84568	NOT
Ncstn	-0.0814569	7.71799	-3.65481	0.000261839	0.00417137	-3.84953	NOT
Aftph	0.0718019	7.73252	3.64549	0.000271464	0.00430772	-3.85115	NOT
Gm34084	0.0642856	7.52218	3.75795	0.000174612	0.00297737	-3.85313	NOT
Gm2a	-0.161719	9.21996	-2.93689	0.0033407	0.0344542	-3.86563	DOWN
Wfdc3	-0.0425747	7.47979	-3.79672	0.000149563	0.00259218	-3.86918	NOT
Mthfd1	-0.0650649	7.58917	-3.74256	0.000185611	0.00312752	-3.8732	NOT
Sprr2f	0.0363368	7.4845	3.77785	0.000161299	0.0027718	-3.87508	NOT
Vps13a	-0.0588426	7.58174	-3.7391	0.000188175	0.00316852	-3.87674	NOT
Gas5	0.16066	8.8482	2.94447	0.00326018	0.0338253	-3.87797	UP
Ubald1	-0.0704129	7.61778	-3.71287	0.000208695	0.00344404	-3.8943	NOT
Dsp	0.076737	7.61811	3.68626	0.000231653	0.00375712	-3.89631	NOT
Ctnna1	-0.0865932	7.86925	-3.43316	0.000604758	0.00830797	-3.89975	NOT
Gpatch11	-0.0569743	7.55696	-3.74713	0.00018228	0.00308426	-3.90572	NOT
Sf3b1	-0.147938	8.77599	-2.95803	0.00312059	0.032727	-3.907	DOWN
Dynap	0.0143766	7.46156	3.78458	0.000157015	0.00270649	-3.91443	NOT
Eif4a1	0.154138	9.12355	2.91489	0.00358477	0.0362922	-3.91461	UP
Rbm43	-0.0518663	7.54759	-3.74982	0.000180346	0.00305794	-3.91677	NOT
Armc8	-0.0638575	7.63486	-3.70583	0.000214552	0.00352217	-3.91913	NOT
Gpr65	0.126927	7.97786	3.10002	0.00195322	0.0222765	-3.92668	NOT
Clec10a	-0.0888548	7.65095	-3.67834	0.00023893	0.00384684	-3.92691	NOT
Tnip3	0.079713	7.5534	3.72461	0.000199261	0.00331377	-3.93093	NOT
Fam76a	-0.062583	7.62962	-3.70618	0.000214257	0.00351971	-3.93164	NOT
Ccl9	0.183491	8.67941	2.94001	0.00330737	0.0342416	-3.93247	UP
Igfbp5	-0.0506569	7.52649	-3.76054	0.000172824	0.00295104	-3.93471	NOT
Tax1bp1	-0.146531	8.68037	-2.95622	0.00313895	0.0328646	-3.93897	DOWN
Gm11868	-0.0311771	7.48128	-3.77688	0.000161925	0.00278059	-3.94254	NOT
Ntan1	-0.0831298	7.68624	-3.6596	0.000257007	0.00410788	-3.94348	NOT
Ppfia4	0.0876677	7.61642	3.67558	0.000241513	0.00388326	-3.9475	NOT
Mctp1	0.0537456	7.52816	3.72831	0.000196371	0.00327548	-3.95828	NOT
Clec4d	0.444342	7.82206	3.06353	0.00220706	0.0248098	-3.96271	UP
Nup153	-0.0587134	7.62008	-3.70655	0.000213947	0.00351699	-3.96921	NOT
Pde4b	0.110598	7.82239	3.43814	0.000593804	0.00818067	-3.97704	NOT
Mvb12b	0.0706261	7.60773	3.67916	0.000238164	0.00383705	-3.97936	NOT
Vps13b	-0.0529454	7.59681	-3.71831	0.000204273	0.00338551	-3.98038	NOT
Zmynd8	-0.0765436	7.75843	-3.57675	0.000353459	0.00540374	-3.99168	NOT
Prex1	-0.067068	7.69318	-3.65023	0.000266524	0.00424043	-3.99273	NOT
Wdr11	-0.0458243	7.53189	-3.73761	0.000189281	0.00317832	-4.00212	NOT
Slamf9	-0.110935	7.94432	-3.2902	0.00101287	0.0127646	-4.00222	NOT
Nrbp1	-0.0956048	7.71441	-3.57882	0.000350683	0.00537486	-4.00539	NOT
Pcnx	0.0477747	7.52933	3.72127	0.000201904	0.00335313	-4.0117	NOT
Prss32	0.0204929	7.46552	3.7554	0.000176388	0.00300131	-4.0157	NOT
Akr1e1	-0.0590443	7.57203	-3.71668	0.000205589	0.00339804	-4.01648	NOT
Chst14	-0.042074	7.49192	-3.74909	0.000180867	0.00306403	-4.01866	NOT
Arhgap6	-0.0342554	7.49853	-3.74896	0.000180958	0.00306403	-4.02337	NOT
Slc25a11	-0.0720948	7.68309	-3.63891	0.000278466	0.00441017	-4.02764	NOT
Alkbh8	-0.0470706	7.5287	-3.73165	0.000193797	0.00324068	-4.02964	NOT
Dapl1	0.0587998	7.54325	3.68338	0.000234272	0.00379085	-4.03172	NOT
Clec4a1	0.120976	7.68615	3.58355	0.000344411	0.0052921	-4.03225	NOT
1700016P03Rik	-0.029517	7.50145	-3.74396	0.000184585	0.00311241	-4.03427	NOT
BC147527	-0.0379084	7.49176	-3.74632	0.000182867	0.00308927	-4.03535	NOT
Ptpa	-0.0620869	7.59724	-3.69172	0.000226756	0.00369251	-4.03836	NOT
Alas1	-0.104329	7.75383	-3.53243	0.000418046	0.00610624	-4.04232	NOT
Capn1	-0.0510469	7.54239	-3.71642	0.000205802	0.00339923	-4.04315	NOT
Thumpd1	-0.0687106	7.60411	-3.68537	0.000232461	0.00376771	-4.04317	NOT
Tmub2	-0.0413165	7.52858	-3.72611	0.000198089	0.0032988	-4.0438	NOT
Aldh3a2	-0.0533792	7.54922	-3.71739	0.000205016	0.00339319	-4.04794	NOT
Bicd2	0.0574662	7.57299	3.69403	0.000224711	0.00366168	-4.05002	NOT
Arid4b	-0.0691499	7.76937	-3.55196	0.000388324	0.00579049	-4.05354	NOT
Sgk1	0.174312	8.56177	2.91026	0.00363824	0.036683	-4.05375	UP
Acod1	0.0562209	7.51358	3.70876	0.000212097	0.00348895	-4.06646	NOT
Pdha1	0.0772949	7.68624	3.61162	0.000309334	0.00481104	-4.07155	NOT
Scp2-ps2	0.0374371	7.48551	3.72656	0.000197734	0.00329517	-4.07833	NOT
Ptpn1	-0.124651	8.27009	-2.97259	0.00297679	0.0314914	-4.08903	NOT
Otulin	0.061548	7.55327	3.68287	0.000234738	0.00379294	-4.09014	NOT
Aco2	-0.0706799	7.77139	-3.52685	0.000426911	0.00620955	-4.09508	NOT
Arap3	-0.0416721	7.51411	-3.71837	0.000204225	0.00338551	-4.09635	NOT
H60b	-0.0273412	7.49192	-3.73203	0.000193511	0.00323814	-4.10008	NOT
Dmxl1	-0.0575809	7.60952	-3.66933	0.000247473	0.00397645	-4.10621	NOT
Gm13192	0.0162959	7.46127	3.73358	0.000192326	0.00322498	-4.10746	NOT
Zc3hav1	-0.066283	7.67999	-3.62362	0.000295388	0.00462978	-4.11248	NOT
Slf1	-0.0546511	7.55415	-3.69564	0.0002233	0.00364603	-4.12501	NOT
Ash1l	-0.0797738	7.84776	-3.41512	0.000646107	0.00880122	-4.1316	NOT
Clip4	0.0371412	7.49977	3.70234	0.000217506	0.00355622	-4.1369	NOT
Larp4b	0.0759876	7.82265	3.45074	0.000566873	0.00784979	-4.1394	NOT
Amacr	0.0319841	7.47713	3.71236	0.000209111	0.00344685	-4.14044	NOT
Krt5	0.188496	7.94935	2.99672	0.00275159	0.0295997	-4.14552	UP
Hist1h4n	0.0236959	7.46592	3.71803	0.000204495	0.00338689	-4.15394	NOT
Ppdpf	0.0853066	7.62488	3.62318	0.000295891	0.00463466	-4.15549	NOT
Tmem135	-0.0477664	7.54382	-3.6828	0.0002348	0.00379294	-4.15612	NOT
Rnh1	0.126439	8.07404	2.9562	0.00313913	0.0328646	-4.15875	NOT
Ube2e1	-0.0828527	7.70996	-3.58131	0.000347363	0.00533409	-4.15946	NOT
Zfp422	-0.040689	7.50336	-3.70365	0.000216396	0.00354295	-4.16137	NOT
Usp46	-0.0489097	7.52598	-3.69033	0.000227994	0.00371019	-4.17186	NOT
Usp34	-0.072315	7.82367	-3.43443	0.000601956	0.00828355	-4.19253	NOT
Gm4285	0.0369404	7.48704	3.69409	0.000224658	0.00366168	-4.19712	NOT
2900097C17Rik	-0.0425997	7.5144	-3.68858	0.000229562	0.00373319	-4.19999	NOT
Ehd4	-0.124787	8.22953	-2.94521	0.00325245	0.0337884	-4.20495	NOT
Slc25a19	-0.0518873	7.51705	-3.68419	0.000233531	0.00378251	-4.20658	NOT
Pa2g4	-0.078851	7.76024	-3.49635	0.00047859	0.00684505	-4.20698	NOT
Tmem125	0.0153246	7.46458	3.7039	0.000216182	0.00354295	-4.20774	NOT
Arl2bp	-0.0587688	7.54509	-3.66777	0.000248978	0.00399799	-4.21993	NOT
Myl12a	0.142673	8.48448	2.86068	0.00425685	0.0417371	-4.22466	UP
Cst6	-0.0369632	7.48816	-3.69491	0.000223936	0.00365395	-4.23546	NOT
Ssbp1	0.0825142	7.6316	3.57424	0.000356841	0.00544171	-4.24125	NOT
Pla2g7	0.171702	9.44104	2.78128	0.00544878	0.0511089	-4.24583	UP
Mcmbp	-0.0908846	7.7859	-3.46445	0.00053886	0.00753938	-4.24985	NOT
Rnf167	0.0565007	7.5508	3.64371	0.000273341	0.00433467	-4.25115	NOT
Zfhx3	-0.0688485	7.79978	-3.45233	0.000563548	0.00781266	-4.25175	NOT
Il1r2	-0.125646	7.81393	-3.39256	0.000701504	0.00938707	-4.26113	NOT
Mxd4	-0.0678395	7.82549	-3.40327	0.000674683	0.00908331	-4.26622	NOT
2023-03-01	0.10016	8.00072	3.05648	0.00225947	0.0252817	-4.26744	NOT
Spty2d1	-0.0920348	7.83823	-3.38646	0.000717222	0.00956046	-4.27571	NOT
Erlin1	-0.0723632	7.64246	-3.59607	0.000328335	0.00507402	-4.27682	NOT
Cog2	-0.0562468	7.53342	-3.6589	0.000257714	0.00411646	-4.2788	NOT
Jag2	-0.0299788	7.49006	-3.67996	0.000237418	0.00383012	-4.27931	NOT
Brcc3	0.0963738	7.69577	3.52367	0.000432048	0.00626761	-4.28645	NOT
Txndc17	0.132609	8.26754	2.86954	0.00413984	0.0407381	-4.29671	NOT
Qars	-0.069799	7.65531	-3.57779	0.000352055	0.00538906	-4.30728	NOT
Uqcrb	0.140926	8.61944	2.81518	0.00490719	0.0468071	-4.31104	UP
4932438A13Rik	-0.058389	7.65325	-3.58766	0.000339056	0.00521312	-4.31359	NOT
Ankrd33b	0.016149	7.46344	3.67612	0.000241006	0.00387768	-4.31589	NOT
Knop1	-0.079646	7.65123	-3.55907	0.000378007	0.00570706	-4.32047	NOT
Ncbp2	-0.0621642	7.60462	-3.60849	0.000313074	0.00485987	-4.33229	NOT
Fam104a	-0.108902	7.70946	-3.44253	0.000584287	0.00806329	-4.3374	NOT
Kcnip3	-0.0322437	7.48755	-3.66659	0.000250122	0.0040137	-4.33829	NOT
Nr4a1	0.158414	8.34859	2.8407	0.00453221	0.0438868	-4.34204	UP
Sdhd	0.0937523	7.80346	3.36767	0.000767738	0.0101446	-4.34647	NOT
Plscr1	0.0600173	7.53394	3.61386	0.000306686	0.00477598	-4.34675	NOT
Ankrd40	-0.047997	7.54494	-3.63344	0.00028441	0.00448671	-4.35251	NOT
Ciart	0.0407979	7.48892	3.64931	0.000267478	0.00425282	-4.35253	NOT
Msi2	-0.0539914	7.55984	-3.63073	0.000287401	0.00452492	-4.36213	NOT
Magi1	-0.0297184	7.48342	-3.66218	0.000254446	0.00407231	-4.36507	NOT
Uqcrfs1	-0.105698	7.88257	-3.14368	0.00168488	0.0196316	-4.36546	NOT
Hmga1b	-0.0279258	7.47985	-3.66292	0.000253717	0.00406332	-4.36598	NOT
Degs1	-0.0884211	7.89396	-3.21208	0.00133189	0.0161392	-4.368	NOT
Fads1	-0.051917	7.57571	-3.61885	0.000300853	0.00469723	-4.3697	NOT
Birc6	-0.0599341	7.77969	-3.44662	0.000575545	0.00795575	-4.37164	NOT
Tcaf1	-0.0306921	7.48267	-3.65809	0.00025852	0.00412662	-4.37675	NOT
Nus1	0.0801572	7.71194	3.47704	0.00051428	0.00726252	-4.38009	NOT
Mapk1	-0.0658561	7.74143	-3.49225	0.000485963	0.00692312	-4.38116	NOT
Atp5b	-0.12517	8.41241	-2.84081	0.00453066	0.0438868	-4.38147	NOT
Ppfibp1	-0.0669352	7.65707	-3.55543	0.000383254	0.0057576	-4.38349	NOT
Gm15536	0.294696	7.88588	2.9161	0.00357093	0.0362277	-4.38535	UP
Ccl4	0.242213	9.48878	2.72623	0.00644391	0.0580838	-4.38629	UP
Abi3	0.103351	7.72568	3.46539	0.000536976	0.0075217	-4.38631	NOT
Ube2w	0.074613	7.63332	3.55872	0.000378512	0.00571112	-4.387	NOT
Spag9	-0.0730286	7.75676	-3.46129	0.000545197	0.00760172	-4.39516	NOT
Hmox2	-0.102601	7.83278	-3.28647	0.00102634	0.0129009	-4.3974	NOT
Smo	-0.0298471	7.48856	-3.64894	0.000267865	0.00425618	-4.39772	NOT
0610010F05Rik	-0.0527152	7.5498	-3.61615	0.000304	0.0047372	-4.41515	NOT
Gm29093	0.0109083	7.46147	3.6512	0.00026553	0.00422738	-4.41556	NOT
Fxn	0.0342153	7.48411	3.63386	0.000283956	0.00448247	-4.42694	NOT
Vwa5a	0.0836886	7.77203	3.42707	0.000618432	0.0084766	-4.42803	NOT
Gm14303	0.15149	7.65596	3.33607	0.000860181	0.0111687	-4.43105	UP
Nlrc4	-0.0473165	7.52321	-3.62133	0.000297996	0.00466162	-4.43642	NOT
Mphosph10	0.0868831	7.73553	3.46649	0.0005348	0.00749988	-4.43853	NOT
Lrrc61	-0.031209	7.48109	-3.63841	0.000279002	0.00441576	-4.44317	NOT
Itgb5	-0.083864	7.96489	-3.04804	0.0023237	0.025863	-4.44514	NOT
Arhgap21	-0.0349367	7.5154	-3.62531	0.000293465	0.00460262	-4.4474	NOT
Ercc8	0.0278281	7.47666	3.6304	0.000287765	0.00452492	-4.45158	NOT
Zfp677	-0.0423569	7.49741	-3.62974	0.000288499	0.00453353	-4.45323	NOT
Rabgap1	-0.0633514	7.6083	-3.57173	0.000360275	0.00548718	-4.4536	NOT
Nt5e	0.0587166	7.57395	3.57103	0.00036123	0.00549243	-4.46451	NOT
Atp2a3	0.0211582	7.47189	3.62904	0.000289276	0.00454279	-4.47111	NOT
Uba5	-0.0550291	7.5948	-3.57054	0.000361904	0.00549817	-4.47269	NOT
4930453N24Rik	-0.0466313	7.53131	-3.60728	0.000314533	0.00487627	-4.47305	NOT
Ndufv2	-0.0973798	7.97583	-2.97325	0.00297037	0.0314371	-4.47744	NOT
Foxq1	0.0311393	7.49231	3.6129	0.000307825	0.00479064	-4.4788	NOT
Psmc4	-0.100435	7.78987	-3.33599	0.000860442	0.0111687	-4.48874	NOT
Csf1r	-0.141134	8.90573	-2.73799	0.00621846	0.0565563	-4.49179	DOWN
Nsmce4a	0.0642603	7.58345	3.54626	0.000396789	0.00586285	-4.49634	NOT
Gm14336	0.00964109	7.46021	3.62823	0.00029019	0.0045542	-4.49794	NOT
Adrb2	-0.0720309	7.60803	-3.5536	0.000385926	0.00578698	-4.49883	NOT
Tifa	0.0776836	7.6551	3.50523	0.000462971	0.00665222	-4.49896	NOT
Vdac1	-0.0932643	7.90842	-3.1774	0.00150129	0.0178353	-4.50307	NOT
Clec1a	-0.0292597	7.49113	-3.6198	0.000299762	0.00468321	-4.50342	NOT
Gm10282	0.0242826	7.46924	3.61827	0.000301527	0.00470472	-4.50757	NOT
Bnip3	0.137599	7.67215	3.35804	0.000794885	0.0104521	-4.51727	UP
Tcrg-C1	-0.0298051	7.4827	-3.62007	0.000299447	0.0046813	-4.51868	NOT
Akr1b3	-0.059314	7.60259	-3.56081	0.000375523	0.00567308	-4.52384	NOT
Zcchc24	-0.0415588	7.5177	-3.59512	0.000329526	0.00508918	-4.53204	NOT
Tspan13	-0.123608	7.80303	-3.29716	0.0009882	0.0125187	-4.53477	NOT
Lyve1	0.0665475	7.53826	3.56253	0.000373081	0.00563971	-4.5349	NOT
Cyp3a13	0.00936866	7.45954	3.61705	0.000302943	0.00472377	-4.54045	NOT
Palld	-0.0459264	7.61726	-3.55061	0.000390313	0.00580608	-4.54348	NOT
Serpinb5	-0.0517346	7.56967	-3.55273	0.000387203	0.00579049	-4.54757	NOT
Snrnp25	-0.047421	7.5198	-3.59012	0.000335886	0.00516766	-4.54821	NOT
Llph	0.116873	8.0209	2.84714	0.00444173	0.0432818	-4.5555	NOT
Knl1	-0.0374193	7.53425	-3.59092	0.000334858	0.00515538	-4.55797	NOT
Slc25a39	-0.103541	7.77512	-3.33337	0.000868548	0.0112679	-4.56065	NOT
Fmnl1	0.0659318	7.61057	3.52698	0.000426704	0.00620955	-4.56378	NOT
Stmn2	-0.0330468	7.51586	-3.59428	0.000330585	0.00510228	-4.56597	NOT
Hexa	-0.133215	8.5517	-2.74806	0.00603118	0.0553932	-4.57511	NOT
Gm38365	0.00968228	7.46025	3.60588	0.000316219	0.00489614	-4.5779	NOT
Trem3	0.0297033	7.48325	3.59118	0.000334526	0.00515538	-4.57819	NOT
Cebpd	-0.0720334	7.6318	-3.51227	0.000450932	0.00650045	-4.5813	NOT
Crot	-0.0608198	7.58864	-3.536	0.00041246	0.00603555	-4.58157	NOT
Ifit3	-0.0919772	7.67973	-3.48231	0.000504299	0.00715073	-4.5878	NOT
Mdm4	-0.0703554	7.5946	-3.53032	0.000421374	0.00614745	-4.59031	NOT
AC154606.1	0.00937708	7.4598	3.60199	0.000320972	0.00496656	-4.59179	NOT
Tmed9	0.115729	8.14735	2.79347	0.00524809	0.0495331	-4.59999	NOT
Nlrp1b	-0.0437796	7.51074	-3.57726	0.000352763	0.00539649	-4.61659	NOT
Mybbp1a	0.0772271	7.78784	3.33016	0.000878575	0.0113615	-4.62647	NOT
Ctsf	-0.0337991	7.50287	-3.57631	0.00035404	0.00540733	-4.62855	NOT
Atxn7l3b	-0.0828205	7.84209	-3.26003	0.0011266	0.0140229	-4.62959	NOT
Ankrd46	-0.0404119	7.50724	-3.56712	0.000366643	0.00555625	-4.641	NOT
Mad1l1	0.0543307	7.50851	3.5515	0.000388997	0.00579362	-4.64687	NOT
Gpatch1	-0.0403676	7.51707	-3.56457	0.000370204	0.0056032	-4.64884	NOT
Mpzl3	0.0350758	7.48694	3.56937	0.000363518	0.00551578	-4.65002	NOT
Tnfrsf13b	-0.0766803	7.69898	-3.45018	0.000568027	0.00786127	-4.65641	NOT
Slc36a3os	0.0259636	7.47279	3.57345	0.000357915	0.00545466	-4.66208	NOT
Eif2ak4	-0.046408	7.52479	-3.55394	0.000385422	0.005783	-4.66741	NOT
Arl16	-0.0647267	7.57982	-3.5249	0.000430054	0.00624776	-4.66778	NOT
Slc39a10	-0.0617789	7.58827	-3.51824	0.000440944	0.00638303	-4.67032	NOT
Adgrf4	0.0090837	7.45926	3.57979	0.00034939	0.00535842	-4.67516	NOT
Rbm3	-0.0701543	7.65951	-3.47428	0.000519573	0.00732872	-4.67697	NOT
Dnase2a	-0.0826462	7.82074	-3.27433	0.00107128	0.0133825	-4.68824	NOT
Glg1	-0.0831744	7.83534	-3.26661	0.00110085	0.0137235	-4.69351	NOT
Plcg2	-0.0626577	7.62441	-3.48919	0.000491548	0.00698217	-4.6944	NOT
Mat2b	0.0819251	7.73843	3.35994	0.00078946	0.0103976	-4.70012	NOT
BC003331	0.0755493	7.71138	3.41147	0.000654794	0.00888908	-4.70573	NOT
Ipmk	0.0514734	7.55903	3.51114	0.000452836	0.00652014	-4.71149	NOT
Pigr	0.0376633	7.47725	3.5555	0.000383154	0.0057576	-4.71352	NOT
St3gal5	0.0353733	7.48681	3.54682	0.000395952	0.00585405	-4.71397	NOT
Gm4366	0.0345915	7.48537	3.54949	0.00039197	0.00581561	-4.7151	NOT
Wdr45b	-0.0640082	7.63766	-3.47367	0.000520738	0.00733495	-4.71562	NOT
Vdac2	-0.109032	8.19541	-2.76594	0.00571102	0.0530149	-4.7158	NOT
Os9	-0.105982	8.11463	-2.79595	0.00520812	0.0491941	-4.71826	NOT
Trim65	-0.0399401	7.49781	-3.55033	0.00039073	0.00580872	-4.72106	NOT
Atp6v1g1	0.123001	8.29906	2.71035	0.00675995	0.0599958	-4.72114	NOT
Pgr	0.00914214	7.4591	3.56647	0.000367546	0.00556646	-4.72366	NOT
Slfn5	-0.107618	7.94403	-3.06072	0.00222782	0.0249621	-4.72928	NOT
Arl11	-0.0779319	7.71564	-3.38518	0.00072058	0.00959994	-4.73034	NOT
Ethe1	-0.0898493	7.71339	-3.40377	0.000673448	0.00908331	-4.7304	NOT
4930440I19Rik	0.00828685	7.45924	3.56397	0.000371053	0.00561255	-4.7315	NOT
Cnfn	0.0383269	7.47647	3.54906	0.000392606	0.00581877	-4.73212	NOT
Oas1a	-0.0671269	7.61151	-3.48992	0.000490215	0.00696732	-4.73491	NOT
Fgr	0.0802601	7.65354	3.4401	0.000589541	0.00812655	-4.73572	NOT
Ttc39c	0.0401259	7.4946	3.53799	0.000409374	0.00600489	-4.73613	NOT
Aamp	0.0931808	7.74746	3.32812	0.000885018	0.0114205	-4.74747	NOT
Cd300ld	-0.1056	8.02865	-2.82119	0.0048164	0.0461229	-4.74822	NOT
Svs5	-0.0416275	7.47939	-3.55633	0.00038196	0.00575241	-4.74962	NOT
Lipn	0.0111283	7.46012	3.55653	0.000381667	0.00575158	-4.75188	NOT
Marcksl1	0.0868273	7.64348	3.40339	0.00067438	0.00908331	-4.75681	NOT
Gm6222	0.00873422	7.45986	3.55661	0.000381544	0.00575158	-4.75719	NOT
Fam83e	0.00887934	7.46012	3.55586	0.00038264	0.00575593	-4.75938	NOT
Gm15411	0.00869266	7.45895	3.55584	0.000382668	0.00575593	-4.76243	NOT
Fnip1	-0.061766	7.69647	-3.42089	0.000632612	0.00865359	-4.76583	NOT
Entpd3	0.00905798	7.45894	3.55446	0.000384664	0.0057752	-4.76763	NOT
Nfix	-0.0587022	7.60011	-3.49058	0.000489008	0.00695424	-4.76885	NOT
Snrpd1	0.0841264	7.75518	3.33131	0.000874986	0.0113211	-4.77113	NOT
Gm6477	-0.097887	7.87617	-3.16411	0.00157134	0.0184614	-4.77138	NOT
Zfp560	-0.044082	7.51157	-3.52803	0.000425015	0.00619311	-4.77206	NOT
Vapb	0.0830425	7.73868	3.34707	0.000826886	0.0108084	-4.77352	NOT
Gm1821	0.156159	7.88556	2.88664	0.0039219	0.0390378	-4.77397	UP
Arih1	-0.0606649	7.62454	-3.47371	0.000520662	0.00733495	-4.77541	NOT
Gm20072	0.00912486	7.45886	3.5523	0.00038783	0.00579049	-4.77559	NOT
Gm6494	0.00909694	7.45886	3.5522	0.000387976	0.00579049	-4.77597	NOT
Tusc5	0.00906547	7.45885	3.55206	0.000388175	0.00579049	-4.77648	NOT
AC137871.4	0.00900119	7.45884	3.55207	0.000388161	0.00579049	-4.7765	NOT
Nrg4	0.00908684	7.45886	3.55194	0.000388357	0.00579049	-4.7769	NOT
Snord15a	0.00925784	7.45888	3.55183	0.000388512	0.00579049	-4.77712	NOT
Tex11	0.00893972	7.45884	3.55181	0.000388548	0.00579049	-4.77748	NOT
Prkca	-0.032953	7.50144	-3.53645	0.000411754	0.00602886	-4.77926	NOT
Gm48563	0.00878362	7.45882	3.55062	0.000390307	0.00580608	-4.78184	NOT
A930024E05Rik	0.00872377	7.45881	3.54998	0.000391245	0.00581282	-4.78414	NOT
Pknox1	-0.045407	7.5431	-3.50949	0.000455644	0.00655279	-4.78509	NOT
Gm9701	0.00893703	7.45884	3.54942	0.000392081	0.00581561	-4.78595	NOT
Gm43514	0.00872147	7.45881	3.54937	0.000392152	0.00581561	-4.7863	NOT
Ubqln2	-0.0568359	7.55796	-3.50328	0.000466353	0.00669093	-4.78709	NOT
Atp2a2	-0.0595986	7.74168	-3.3696	0.000762401	0.0100851	-4.78833	NOT
Gm43860	0.00897251	7.45914	3.54777	0.000394524	0.00584006	-4.79148	NOT
Eif3s6-ps1	0.00879145	7.4591	3.54723	0.000395334	0.00584848	-4.79357	NOT
Slc4a7	-0.0571757	7.62461	-3.46596	0.000535851	0.00751028	-4.79419	NOT
Atp5g3	-0.109229	8.20135	-2.74253	0.00613338	0.0559408	-4.79549	NOT
0610040B10Rik	0.0162423	7.46581	3.53971	0.000406718	0.00598767	-4.79723	NOT
Gm38327	0.00910393	7.45918	3.54558	0.000397809	0.00587077	-4.79909	NOT
Gm4835	0.00924601	7.45926	3.5447	0.000399136	0.00588678	-4.80204	NOT
Sacs	-0.0270348	7.48096	-3.5388	0.000408116	0.00600461	-4.80895	NOT
Klra4	-0.0307813	7.48547	-3.53696	0.000410972	0.00602469	-4.80955	NOT
Gm10160	0.00916505	7.45946	3.54122	0.000404415	0.005961	-4.81413	NOT
Polr1d	0.118072	8.02238	2.74291	0.00612638	0.0559408	-4.81747	NOT
Armc3	0.0130263	7.46209	3.53652	0.000411645	0.00602886	-4.82015	NOT
Ddost	-0.0963019	8.00695	-2.81671	0.00488392	0.046659	-4.82059	NOT
Gm46209	0.00904684	7.45942	3.53831	0.000408875	0.00600489	-4.82397	NOT
Duoxa2	0.00831962	7.45886	3.53855	0.000408506	0.00600489	-4.82474	NOT
Gm43668	0.00905553	7.45921	3.53815	0.000409118	0.00600489	-4.82531	NOT
Eif3c	-0.123792	8.50383	-2.66055	0.00784324	0.0671285	-4.83386	NOT
Arpc1a	-0.0943951	7.9826	-2.97558	0.00294801	0.0312962	-4.83654	NOT
Klrc1	0.00744984	7.45866	3.53456	0.000414694	0.00606093	-4.83953	NOT
Srp14	-0.0959735	8.01226	-2.81506	0.00490908	0.0468071	-4.8401	NOT
Xpa	-0.0686532	7.59508	-3.4622	0.000543368	0.00758932	-4.84283	NOT
Tbxas1	0.0864983	7.8562	3.16408	0.00157151	0.0184614	-4.84575	NOT
Gimap5	0.0091403	7.45961	3.53161	0.000419337	0.00612141	-4.84749	NOT
Ccar2	-0.0357412	7.49993	-3.51747	0.000442227	0.00639778	-4.84818	NOT
2210016F16Rik	-0.0703717	7.633	-3.42475	0.000623716	0.00854421	-4.85185	NOT
Trim23	-0.0336025	7.49362	-3.51594	0.000444775	0.00642315	-4.85514	NOT
Rhox5	0.00870837	7.45967	3.52928	0.000423024	0.00616781	-4.85642	NOT
Gm23472	0.00850819	7.45927	3.52776	0.00042545	0.00619572	-4.86224	NOT
Cep55	-0.0355533	7.50513	-3.51188	0.000451581	0.00650594	-4.87268	NOT
Dock1	-0.0467218	7.55359	-3.48496	0.000499349	0.00708883	-4.8742	NOT
Mib1	-0.0480155	7.62488	-3.4459	0.000577071	0.00796825	-4.87482	NOT
Ivl	0.0317359	7.49154	3.50088	0.000470568	0.0067474	-4.87561	NOT
Wincr1	-0.0366235	7.48357	-3.51558	0.000445361	0.00642778	-4.87655	NOT
Rnase4	0.111174	8.04037	2.74464	0.00609418	0.0557816	-4.88293	NOT
Tmem164	-0.0419684	7.54762	-3.48255	0.000503837	0.00714835	-4.88963	NOT
Cdkn2b	-0.0551995	7.51437	-3.49492	0.000481152	0.00687073	-4.89251	NOT
Gm15523	0.00900983	7.46036	3.51635	0.000444087	0.0064191	-4.89982	NOT
Prm1	0.0116393	7.45916	3.51626	0.00044423	0.0064191	-4.9003	NOT
Sema3d	0.0170723	7.47575	3.50053	0.000471175	0.00675212	-4.90045	NOT
Akr1c13	-0.0427154	7.53843	-3.47989	0.000508854	0.00720268	-4.90079	NOT
Msl3	-0.0712309	7.64839	-3.40449	0.000671689	0.00907322	-4.90281	NOT
Mettl14	-0.0496537	7.54108	-3.4776	0.000513196	0.00725144	-4.90549	NOT
Ier2	-0.136603	8.52923	-2.63157	0.00854324	0.0718764	-4.90581	DOWN
F11r	-0.0912987	7.94229	-2.88617	0.00392774	0.0390792	-4.91145	NOT
Ly86	0.137868	8.60302	2.59289	0.00956405	0.0783179	-4.91592	UP
Camk1d	-0.0603841	7.7022	-3.3795	0.000735568	0.00977278	-4.91987	NOT
Usp5	-0.0520021	7.55369	-3.46132	0.000545124	0.00760172	-4.92089	NOT
Mroh1	-0.0502019	7.54803	-3.47276	0.000522513	0.00734883	-4.92188	NOT
Cpsf6	-0.0629777	7.64085	-3.41631	0.000643297	0.00877279	-4.92276	NOT
Gm10933	0.0084327	7.46013	3.51013	0.000454566	0.00654116	-4.9234	NOT
Fam133b	-0.0672729	7.65526	-3.3918	0.000703455	0.00940798	-4.9267	NOT
Slco2a1	-0.0264647	7.47991	-3.50515	0.000463106	0.00665222	-4.92872	NOT
Pycard	0.118485	8.06879	2.68733	0.00724271	0.0632615	-4.93174	NOT
AI839979	0.0346564	7.47778	3.49157	0.000487195	0.00693252	-4.93357	NOT
Otud6b	-0.0575379	7.58851	-3.44659	0.0005756	0.00795575	-4.93367	NOT
Sgsh	-0.0506174	7.5404	-3.47662	0.000515082	0.00726961	-4.93534	NOT
Nlrp1a	-0.0336762	7.48766	-3.49624	0.00047879	0.00684505	-4.94758	NOT
Snx18	0.073328	7.74125	3.28694	0.00102462	0.0128858	-4.95004	NOT
Cd47	0.123387	8.37533	2.6126	0.00903109	0.075224	-4.95113	NOT
Arsi	0.0145251	7.46151	3.49966	0.000472712	0.00677014	-4.95137	NOT
Hnrnpl	-0.065367	7.74602	-3.3153	0.00092647	0.0118544	-4.9567	NOT
Dnmt3a	-0.0630242	7.68169	-3.36368	0.000778881	0.010272	-4.9576	NOT
Samd8	-0.0497201	7.57162	-3.45081	0.000566709	0.00784979	-4.95883	NOT
Gm37352	0.0481478	7.50836	3.46273	0.000542286	0.00758127	-4.966	NOT
Zfp943	-0.0384115	7.50219	-3.47789	0.000512653	0.00724812	-4.97156	NOT
Fbxw2	0.0710243	7.63522	3.3739	0.000750635	0.00995114	-4.97335	NOT
Utp6	-0.0489944	7.53799	-3.45963	0.000548551	0.0076397	-4.97512	NOT
Tor1a	0.0881079	7.72616	3.3062	0.000956955	0.0121866	-4.97531	NOT
Brms1	0.071604	7.5957	3.4039	0.000673141	0.00908331	-4.97596	NOT
Gm10734	0.00888022	7.45934	3.49462	0.000481693	0.00687441	-4.97781	NOT
Runx2	-0.0396707	7.53179	-3.46962	0.000528619	0.00743039	-4.98053	NOT
Nemf	-0.0897619	7.89593	-3.06181	0.00221973	0.0249175	-4.98248	NOT
Pkp4	-0.0431007	7.54467	-3.458	0.000551861	0.00767698	-4.9836	NOT
Acoxl	0.0118373	7.4593	3.4918	0.00048679	0.00693082	-4.98545	NOT
Tatdn1	-0.0488887	7.52084	-3.46501	0.000537733	0.00752795	-4.9871	NOT
Cebpg	-0.0731472	7.88244	-3.08242	0.00207215	0.0234868	-4.99417	NOT
Tmem86a	-0.077568	7.7349	-3.31005	0.000943954	0.0120527	-4.99664	NOT
Bub1	-0.0249145	7.48645	-3.48162	0.000505586	0.0071606	-4.99863	NOT
Blvra	-0.0894091	7.90741	-3.0283	0.00248056	0.0271868	-4.99994	NOT
Plekhg6	0.0124315	7.46178	3.48169	0.000505454	0.0071606	-5.01074	NOT
Etaa1	0.0410912	7.51653	3.4528	0.000562568	0.00780354	-5.01406	NOT
Htra2	-0.0609219	7.57049	-3.412	0.000653512	0.00888212	-5.01493	NOT
Dync1li2	-0.0600916	7.59316	-3.41646	0.000642958	0.00877279	-5.01647	NOT
Sh3tc1	-0.0375229	7.50954	-3.46264	0.000542479	0.00758127	-5.0233	NOT
Osm	-0.153095	8.468	-2.60064	0.00935126	0.0770438	-5.02408	DOWN
Pcna-ps2	0.0128791	7.46206	3.47788	0.000512663	0.00724812	-5.02609	NOT
Zfp90	-0.0575954	7.57034	-3.4303	0.000611157	0.00838638	-5.02833	NOT
AC131033.1	0.0322941	7.48462	3.45644	0.000555061	0.00770822	-5.02872	NOT
Rap2b	0.0659591	7.8338	3.12494	0.00179558	0.0207717	-5.03323	NOT
Ssna1	-0.0852418	7.68967	-3.32825	0.00088459	0.0114205	-5.0448	NOT
Sec61b	0.128653	8.54242	2.55138	0.0107794	0.0854872	-5.04653	NOT
Cxcl3	0.053267	7.51097	3.43421	0.000602429	0.00828537	-5.05123	NOT
2410006H16Rik	0.120594	8.18	2.61274	0.00902724	0.0752177	-5.0522	NOT
Prpf31	-0.0629968	7.60894	-3.39116	0.00070509	0.00942465	-5.05378	NOT
Sema3a	-0.0303458	7.47763	-3.46852	0.000530794	0.00745664	-5.05554	NOT
Cdk12	-0.0658915	7.66632	-3.35126	0.00081452	0.010664	-5.06045	NOT
Dynlt3	0.0799937	7.80059	3.16379	0.00157304	0.0184683	-5.06269	NOT
Eif4ebp1	0.228401	7.90716	2.68631	0.0072649	0.063364	-5.06304	UP
Fam103a1	-0.0836699	7.70025	-3.29164	0.00100771	0.0127127	-5.06345	NOT
Slco2b1	-0.0527209	7.59679	-3.41025	0.000657719	0.00891432	-5.06588	NOT
Entpd1	-0.0923716	8.06556	-2.74343	0.00611674	0.055888	-5.0673	NOT
Sh2b3	-0.0557706	7.59791	-3.4006	0.000681286	0.00915695	-5.07643	NOT
C6	-0.057468	7.59923	-3.40521	0.000669916	0.00906443	-5.07674	NOT
Calr	-0.123511	8.54191	-2.55798	0.0105776	0.0842009	-5.08046	NOT
Car8	-0.0271087	7.48163	-3.46099	0.000545791	0.00760563	-5.08072	NOT
Tnnt2	-0.0265834	7.47866	-3.45888	0.000550075	0.00765653	-5.08536	NOT
Eef1akmt1	-0.0671969	7.56927	-3.40556	0.000669058	0.00905788	-5.08703	NOT
Agr2	-0.034605	7.48305	-3.45733	0.000553243	0.00768738	-5.08735	NOT
Bst2	-0.125066	8.44109	-2.57334	0.0101203	0.081443	-5.08902	NOT
Brd8	-0.0682641	7.68475	-3.33276	0.000870441	0.0112799	-5.08927	NOT
Dad1	0.117064	8.25818	2.58014	0.00992381	0.0803193	-5.09671	NOT
Shprh	-0.0406401	7.53019	-3.42998	0.000611882	0.00839158	-5.10156	NOT
Aqp4	0.00879903	7.4596	3.45779	0.000552287	0.0076785	-5.1025	NOT
Emc7	-0.141312	7.86605	-2.8427	0.00450394	0.0437577	-5.10601	DOWN
Gdi1	0.0579878	7.57987	3.38445	0.000722479	0.00960941	-5.10988	NOT
Slc2a8	-0.0266261	7.49115	-3.44648	0.000575838	0.00795575	-5.11007	NOT
Gm6501	0.00894708	7.46046	3.45455	0.000558947	0.00775775	-5.1155	NOT
St6gal1	-0.0506019	7.54842	-3.41491	0.000646603	0.00880303	-5.11807	NOT
Nipbl	-0.115575	8.40285	-2.57016	0.0102135	0.0819481	-5.11942	NOT
Plcl1	0.0306732	7.48523	3.43604	0.00059841	0.00823944	-5.12121	NOT
Vps29	0.109925	8.09364	2.61166	0.00905586	0.0753526	-5.12234	NOT
Fcf1	-0.0955027	7.72027	-3.25952	0.0011286	0.0140344	-5.12303	NOT
Cd300lb	-0.0634016	7.59014	-3.38472	0.000721762	0.00960514	-5.12682	NOT
Cnih4	-0.156784	7.95105	-2.69034	0.00717792	0.0628996	-5.13246	DOWN
Ecd	-0.0477535	7.54119	-3.41138	0.000655006	0.00888908	-5.13319	NOT
Msantd2	-0.0263803	7.48455	-3.44096	0.000587678	0.00810548	-5.14147	NOT
Ifi47	-0.0771623	7.66536	-3.33171	0.000873714	0.0113107	-5.1427	NOT
Hmgxb4	-0.0435834	7.51624	-3.41736	0.000640841	0.00875407	-5.14915	NOT
Tpgs1	0.0698549	7.59169	3.343	0.000839076	0.0109382	-5.14964	NOT
Pcmt1	-0.084286	7.69657	-3.28391	0.00103568	0.012998	-5.15267	NOT
Cdc5l	-0.0700253	7.81648	-3.15342	0.0016298	0.0190356	-5.15583	NOT
Eea1	0.055915	7.78225	3.19697	0.00140338	0.0168375	-5.15613	NOT
Ndufs6	0.118327	8.29719	2.54572	0.0109555	0.0864709	-5.15747	NOT
Smad5	-0.0338046	7.51	-3.42082	0.000632772	0.00865359	-5.16223	NOT
Prkag1	-0.0589871	7.59506	-3.37234	0.000754878	0.0100019	-5.16426	NOT
Erp44	-0.0825881	7.74419	-3.22584	0.00126968	0.0154703	-5.16788	NOT
Cuedc2	-0.0701991	7.6292	-3.32891	0.00088252	0.0114064	-5.17062	NOT
Trip4	-0.0541197	7.56246	-3.3898	0.00070859	0.009461	-5.17268	NOT
Rbbp4	-0.0784962	7.78126	-3.17871	0.00149453	0.0177811	-5.17458	NOT
Grem1	-0.0252517	7.48085	-3.43388	0.000603164	0.00829077	-5.17458	NOT
Kcnj10	-0.0342991	7.50059	-3.42184	0.000630416	0.00863111	-5.17464	NOT
Ddx56	-0.0485791	7.53894	-3.39438	0.000696878	0.00935096	-5.17892	NOT
Rbm38	0.0435502	7.50556	3.39367	0.000698688	0.00937007	-5.18665	NOT
5330439K02Rik	0.01237	7.46041	3.43223	0.000606837	0.00833182	-5.18858	NOT
Krt7	0.100841	7.69169	3.17271	0.0015257	0.0180281	-5.18927	NOT
Kat6b	0.0430233	7.52597	3.39298	0.000700435	0.00938311	-5.2026	NOT
Rnf168	-0.0456678	7.5584	-3.37889	0.000737192	0.00978899	-5.20834	NOT
Bsg	0.118089	8.34008	2.51855	0.011836	0.0903976	-5.20976	NOT
Notch2	-0.0448484	7.54436	-3.39261	0.000701391	0.00938707	-5.21244	NOT
Lgals9	-0.110223	8.23847	-2.56691	0.0103097	0.0826103	-5.21484	NOT
Lpin2	-0.0544022	7.60715	-3.34921	0.000820556	0.0107314	-5.21582	NOT
S100a16	0.074078	7.63942	3.28067	0.00104759	0.0131338	-5.21721	NOT
Ilf3	-0.0505133	7.56389	-3.37685	0.00074267	0.00985634	-5.21751	NOT
Tm6sf1	0.0694003	7.74354	3.20273	0.00137572	0.0165874	-5.23174	NOT
Tbcb	0.125269	8.00094	2.59343	0.00954906	0.0782629	-5.23268	NOT
Gm4149	-0.131138	7.80752	-2.98581	0.00285144	0.0304443	-5.23623	NOT
Tmbim4	0.125981	7.86633	2.8425	0.00450673	0.0437624	-5.24143	NOT
Nap1l1	-0.0908887	8.05462	-2.66242	0.00779992	0.0668521	-5.24385	NOT
Trim33	-0.0436679	7.53996	-3.382	0.00072892	0.00968977	-5.24739	NOT
Tmem219	0.0895955	7.7771	3.16426	0.0015705	0.0184614	-5.2477	NOT
Gm47551	0.00887087	7.4607	3.41538	0.000645483	0.00879765	-5.24937	NOT
Mxra8	-0.0267519	7.47871	-3.41089	0.000656169	0.00889829	-5.25102	NOT
Gm6169	0.0224158	7.4744	3.40146	0.000679157	0.00913846	-5.252	NOT
Spred1	-0.0545023	7.61391	-3.33299	0.000869721	0.0112771	-5.25947	NOT
Suds3	0.0485977	7.56004	3.35442	0.000805328	0.0105779	-5.26004	NOT
Arhgef1	0.0554952	7.55324	3.35274	0.000810198	0.0106274	-5.26064	NOT
Cpped1	-0.0664159	7.61399	-3.32548	0.00089342	0.0114983	-5.26398	NOT
Mill1	0.00869882	7.46097	3.40648	0.000666819	0.00903261	-5.27266	NOT
Tiam2	-0.0260247	7.47863	-3.40501	0.000670403	0.00906595	-5.2749	NOT
G3bp1	-0.0801821	7.83126	-3.06522	0.00219471	0.0247167	-5.27521	NOT
Ap1m2	0.0268189	7.47909	3.38924	0.000710017	0.00947483	-5.28177	NOT
Nme1	0.107466	8.0543	2.56194	0.0104581	0.0835232	-5.28503	NOT
Gm37503	0.00829497	7.45936	3.40481	0.000670909	0.00906775	-5.28649	NOT
Myl6	0.121203	8.70308	2.43354	0.0150108	0.100046	-5.29025	NOT
Gm45051	0.00830522	7.45975	3.40359	0.000673887	0.00908331	-5.29028	NOT
Sft2d2	0.061813	7.57893	3.32758	0.000886717	0.0114333	-5.29093	NOT
Als2cr12	0.00812762	7.45973	3.40328	0.000674659	0.00908331	-5.29185	NOT
Asna1	-0.0713145	7.61346	-3.31624	0.000923381	0.0118274	-5.29299	NOT
Hsd17b2	0.00929539	7.46037	3.40119	0.000679803	0.00914209	-5.29751	NOT
Saa3	0.215676	7.58885	3.05512	0.00226971	0.0253846	-5.29922	UP
Abce1	-0.0707317	7.71407	-3.23962	0.00121013	0.0149019	-5.30053	NOT
Cerk	-0.0582099	7.72104	-3.23175	0.0012438	0.0152547	-5.30286	NOT
Gm6394	0.0121653	7.46045	3.39713	0.000689949	0.00926826	-5.30644	NOT
Eri1	-0.0537863	7.59836	-3.32625	0.000890963	0.0114744	-5.30901	NOT
Prpf18	-0.0503161	7.55913	-3.35267	0.000810414	0.0106274	-5.31277	NOT
Mxd1	0.0781596	7.6532	3.22973	0.00125259	0.015347	-5.3177	NOT
Itch	0.0720628	7.75815	3.18881	0.00144346	0.0172497	-5.31963	NOT
Gm13422	0.00919708	7.45943	3.39459	0.000696354	0.00934912	-5.32072	NOT
Gm9761	0.0124352	7.45999	3.39303	0.00070031	0.00938311	-5.32214	NOT
Phtf1	-0.0398991	7.51041	-3.37007	0.00076111	0.0100735	-5.32651	NOT
[truncated: 22,249 more rows]
