# Supplementary material for: CD276-dependent efferocytosis by tumor-associated macrophages promotes immune evasion in bladder cancer
Source: Nat Commun. 2024 Apr 1;15:2818. doi: 10.1038/s41467-024-46735-5 (PMC10985117; doi:10.1038/s41467-024-46735-5)
Supplement: Supplementary file 8 — Supplementary Data 5 [file 41467_2024_46735_MOESM8_ESM.xlsx]

## Sheet: row_mean
Supplementary Data 5：Evaluation of the AUC score of each potential factor by SCENIC analysis for determination of the transcriptional activity of transcription factors in TAMs.
	contol	cKO
Irf4_extended_305g	0.0395354	0.0344311
Irf5_extended_135g	0.0482431	0.0396859
Tbl1xr1_extended_65g	0.0552735	0.0435031
Ep300_extended_184g	0.0391236	0.0293806
Ikzf1_extended_271g	0.0769005	0.0650593
Runx1_extended_91g	0.0674424	0.04742
Zfp597_extended_85g	0.0271979	0.0233081
Gabpb1_extended_861g	0.0615657	0.0555968
Gabpb1_423g	0.039308	0.0346489
Creb5_extended_106g	0.0232164	0.019027
Polr3g_extended_309g	0.0321299	0.027803
Erf_extended_449g	0.0361695	0.0336912
Taf7_extended_863g	0.102103	0.0943324
Mafk_extended_675g	0.0543723	0.0473603
Mafk_472g	0.0432947	0.0378917
Zfp110_extended_1529g	0.121789	0.11341
Elf4_extended_1018g	0.0924943	0.0788272
Elf4_584g	0.0532549	0.0449755
Brf1_extended_1302g	0.119578	0.107455
Esrra_extended_941g	0.0677137	0.0600107
Zfhx3_11g	0.0496254	0.0316807
Zfp281_extended_103g	0.021263	0.0172369
Sox4_extended_112g	0.0394145	0.0330995
Sox4_81g	0.0430692	0.0362214
Mlxip_extended_137g	0.040475	0.0332637
Mlxip_118g	0.0425244	0.0353893
Rbbp5_extended_755g	0.0604656	0.0573434
Spic_extended_488g	0.0395487	0.0364165
Pole4_extended_437g	0.104324	0.107843
Nfyb_extended_1040g	0.132505	0.136622
Nfyb_365g	0.065375	0.0653872
Trp53_extended_82g	0.0388383	0.0374963
Ehf_extended_2715g	0.33908	0.348464
Ehf_1414g	0.186188	0.192263
Elf3_extended_1519g	0.140369	0.147564
Elf3_592g	0.0614113	0.0650739
Myc_32g	0.0296448	0.0349017
Irf3_extended_637g	0.0787487	0.083053
Xrcc4_extended_1392g	0.152264	0.161047
Stat1_extended_1293g	0.207756	0.217149
Gtf2f1_extended_586g	0.0815099	0.0866452
Bmyc_extended_2060g	0.374909	0.395438
Psmd12_extended_188g	0.0782712	0.0852494
Irf6_extended_205g	0.0261944	0.0278619
Irf6_123g	0.0257248	0.0259007
Trp63_extended_132g	0.0282177	0.0371807
Trp63_123g	0.0279787	0.0348053
Klf5_extended_327g	0.0394284	0.0460664
Klf5_202g	0.0302883	0.0401285
Pitx1_extended_31g	0.0171079	0.0318187
Pitx1_21g	0.0172598	0.0327413
Rarg_extended_33g	0.0142228	0.0232348
Nr2f2_extended_25g	0.0142403	0.0214808
Tead1_extended_26g	0.0149749	0.0123563
Tead1_18g	0.0097236	0.00729235
Klf3_extended_70g	0.0159018	0.0147744
Klf3_21g	0.0151449	0.0182561
Foxq1_extended_43g	0.020721	0.0177934
Foxq1_21g	0.0201129	0.0181361
Gata3_extended_67g	0.0180076	0.0155043
Gata3_27g	0.0164782	0.0127299
Pbx1_extended_29g	0.0139406	0.0139399
Tbx3_extended_25g	0.0138639	0.0156721
Nr1d2_extended_17g	0.00743168	0.00547131
Foxp1_68g	0.0227616	0.0202967
Foxa1_extended_36g	0.0223427	0.0174273
Sox9_extended_28g	0.0183685	0.0143192
Junb_extended_1005g	0.251086	0.275707
Junb_128g	0.23406	0.265198
Fosl2_42g	0.0515522	0.0524852
Egr2_extended_43g	0.0760165	0.0667145
Maff_extended_197g	0.0905248	0.0904575
Jun_extended_222g	0.152976	0.148532
Jun_65g	0.271067	0.261788
Tgif1_extended_15g	0.108859	0.118046
Nfil3_14g	0.11485	0.123045
Klf2_extended_365g	0.12442	0.128785
Fosb_extended_338g	0.139068	0.135002
Fosb_62g	0.210015	0.212062
Fos_extended_126g	0.223396	0.229522
Fos_79g	0.247599	0.248863
Nfil3_extended_387g	0.0884922	0.0907332
Rel_extended_258g	0.0790849	0.0739849
Rel_149g	0.0819026	0.0778406
Bcl3_extended_82g	0.0307699	0.0317966
Irf1_extended_241g	0.0435637	0.0436402
Irf1_86g	0.0342911	0.0353411
Zfx_extended_68g	0.0227283	0.0204137
Egr1_139g	0.0582563	0.0511189
Jund_extended_447g	0.0937978	0.0898462
Jund_110g	0.0629358	0.062243
Bhlhe41_extended_997g	0.120183	0.112795
Prdm1_extended_177g	0.0511605	0.0456298
Irf8_extended_764g	0.162349	0.14391
Irf8_531g	0.122229	0.109016
Sp3_extended_17g	0.0528644	0.0438839
Mafb_extended_16g	0.128106	0.107477
Cebpd_extended_111g	0.0677602	0.0645639
Cebpd_81g	0.0806438	0.0746375
Bhlhe40_16g	0.0676612	0.0506563
Nfe2l2_44g	0.209898	0.201848
Bhlhe40_extended_4036g	0.59276	0.579117
Nfe2l2_extended_216g	0.158581	0.149642
Atf3_extended_2616g	0.482262	0.473267
Atf3_1953g	0.383311	0.374933
Crem_extended_679g	0.0895124	0.0898867
Fosl2_extended_290g	0.0613172	0.0569929
Cebpb_extended_611g	0.107249	0.0975784
Cebpb_297g	0.0895751	0.081496
Myc_extended_3474g	0.514922	0.519066
Max_extended_2521g	0.412813	0.411837
E2f4_extended_1716g	0.228975	0.228084
Taf1_extended_2863g	0.414802	0.401123
Taf1_2373g	0.331841	0.320966
Sin3a_extended_2655g	0.362704	0.345052
Sin3a_1799g	0.244726	0.232725
Ezh2_extended_3037g	0.349141	0.324729
Rad21_extended_3499g	0.469341	0.450102
Ctcf_extended_3022g	0.430788	0.40396
Hdac2_extended_2072g	0.245877	0.237092
Smarca4_extended_3533g	0.498604	0.48637
Elf1_extended_4350g	0.582143	0.558797
Elf1_3660g	0.4947	0.474265
Atf1_extended_1815g	0.264944	0.253402
Elf2_extended_2743g	0.471985	0.454095
Elf2_2027g	0.365446	0.351039
Elk3_extended_1606g	0.26134	0.257492
Sap30_extended_542g	0.129559	0.126757
Brca1_extended_1118g	0.0732831	0.0686746
Brca1_794g	0.0534979	0.0485973
E2f8_extended_170g	0.0231574	0.0170656
E2f8_51g	0.0237619	0.0134217
Tfdp1_extended_1082g	0.102065	0.0888403
Tfdp1_791g	0.0811291	0.0701183
Zfp143_extended_575g	0.044148	0.0384551
Kdm5b_extended_1771g	0.166459	0.154985
Ets1_extended_2280g	0.19965	0.180622
Ets1_1234g	0.108827	0.096426
Rad21_159g	0.0417576	0.0348849
Gabpa_extended_1741g	0.176854	0.161585
Gabpa_1389g	0.13989	0.127753
Elk4_extended_746g	0.0484259	0.044336
Elk4_399g	0.0329743	0.0307356
Pml_extended_773g	0.0482587	0.0437257
Nrf1_extended_751g	0.0563008	0.0530514
Srebf2_extended_1387g	0.10596	0.0995396
Srebf1_extended_953g	0.0665012	0.0641675
Smarca5_extended_34g	0.0536072	0.0446802
Atf2_extended_230g	0.0658555	0.060326
Atf4_extended_114g	0.0520485	0.0461514
Etv6_extended_1484g	0.188271	0.180946
Hif1a_17g	0.130475	0.0969033
Rela_extended_885g	0.101391	0.0958618
Bclaf1_3093g	0.404366	0.388207
Bclaf1_extended_5064g	0.671371	0.644527
Zmiz1_extended_2988g	0.431912	0.409849
Rest_extended_1486g	0.238754	0.225332
Ets2_extended_1404g	0.18995	0.176418
Nr2c2_extended_1059g	0.0852182	0.0725125
Creb1_extended_1052g	0.133525	0.121824
Chd2_402g	0.0600937	0.052783
Kdm5a_233g	0.077426	0.0671389
Cux1_extended_1437g	0.226211	0.2157
Egr1_extended_3075g	0.412216	0.385631
Chd2_extended_2458g	0.376648	0.353796
Kdm5a_extended_3244g	0.412626	0.384568
Cebpz_extended_2041g	0.274346	0.252221
Nr3c1_extended_1927g	0.32785	0.305553
Nr3c1_1073g	0.180323	0.165607
Fli1_extended_1867g	0.2714	0.242711
Ahr_extended_1184g	0.144142	0.124887
Rcor1_extended_1780g	0.229515	0.201396
Yy1_extended_3070g	0.439092	0.410058
Yy1_1202g	0.188171	0.170598
Mxi1_125g	0.0562044	0.0572129
Bhlhe41_19g	0.0577393	0.060759
Mlx_extended_580g	0.0762474	0.0741702
Mxd4_extended_216g	0.0712365	0.0653094
Mitf_extended_274g	0.0673545	0.0608935
Mitf_93g	0.0849677	0.0762908
Usf2_extended_1105g	0.217938	0.209342
Usf2_447g	0.114078	0.107434
Mxi1_extended_1693g	0.219574	0.216419
Arnt_extended_589g	0.0709958	0.0658796
Creb3_extended_184g	0.0502984	0.0472548
Arnt_83g	0.0362522	0.0337434
Pparg_extended_58g	0.0165179	0.0181672
Pparg_31g	0.019809	0.0233891
Meis3_extended_16g	0.0372123	0.0387013
Usf1_extended_533g	0.0843553	0.0836119
Usf1_128g	0.0582781	0.0560068
Stat1_188g	0.0695945	0.0669604
Irf7_extended_252g	0.0580127	0.0556141
Irf7_144g	0.0585141	0.0551728
Irf9_extended_751g	0.114695	0.103963
Irf9_126g	0.0292655	0.0260972
Stat2_extended_160g	0.0458452	0.0362171
Stat2_67g	0.039018	0.0308715
Nfkb1_extended_35g	0.0227002	0.0205205
Nfkb1_28g	0.0214822	0.0188471
Etv3_extended_118g	0.0233859	0.0209115
Etv3_69g	0.0221219	0.0199101
Nfkb2_extended_114g	0.0263971	0.0285884
Nfkb2_75g	0.0256586	0.0276455
Nr1h3_extended_27g	0.0136594	0.015865
Rest_14g	0.0152318	0.0164049
Bach1_extended_70g	0.0327044	0.0311526
Bach1_18g	0.0305693	0.0263685
Stat3_extended_86g	0.0271756	0.027094
Stat3_13g	0.0259494	0.0263908
Chd1_13g	0.0282027	0.0210509
Arid3a_extended_24g	0.0113627	0.0117544
Trps1_10g	0.0295276	0.0240927
Klf9_extended_178g	0.0310521	0.0339808
Klf9_36g	0.0136044	0.0159745
Crem_26g	0.0185771	0.0166693
Jdp2_extended_36g	0.0241092	0.0222755
Stat4_extended_31g	0.0422156	0.0364531
Foxp4_extended_18g	0.010347	0.00985171
Hmga2_17g	0.0246213	0.0123504
Tcf4_extended_15g	0.0200283	0.0097632
Fli1_71g	0.0442809	0.0388528
Etv1_extended_741g	0.0574992	0.0522368
Etv1_502g	0.0438317	0.0392774
Maf_extended_107g	0.0728144	0.0628609
Maf_51g	0.0590975	0.0468498
Nfe2l1_extended_40g	0.0237552	0.0208705
Zfp263_extended_39g	0.0182201	0.0155144
Nr1h2_extended_29g	0.0129465	0.011503
Nr1h2_18g	0.0145968	0.0141778
Irf2_extended_105g	0.0327482	0.0338135
Irf2_18g	0.0217247	0.0217417
Pbx3_extended_23g	0.00712187	0.00716683
Pbx3_11g	0.00591631	0.00695947
Nfyc_extended_63g	0.0148527	0.0143295
Nfyc_12g	0.00983981	0.00917389
Nrf1_11g	0.00954404	0.00999932
Nfya_extended_18g	0.0121464	0.00990195
Nfic_extended_17g	0.0200287	0.0217969
Tbp_extended_16g	0.0125203	0.0107108
Gtf3a_32g	0.00964216	0.0108765
Mta3_extended_17g	0.0335356	0.0408285
Runx2_13g	0.0271408	0.0219156
Mafg_extended_39g	0.0215576	0.02463
Zfp386_16g	0.0183821	0.014873
Mios_extended_12g	0.0110309	0.00779416
Nr2c2_22g	0.0103858	0.00967286
Rora_extended_10g	0.011579	0.01245
Thap11_extended_94g	0.0208301	0.0210092
Thap11_23g	0.0256615	0.0269251
Klf10_extended_44g	0.0254827	0.0347419
Klf10_19g	0.0144595	0.0189505
Sp1_extended_34g	0.0113385	0.00911536
Sp1_20g	0.0124995	0.0101758
Rxrb_extended_22g	0.0192816	0.0177373
Rxrb_11g	0.0210913	0.0196289
Hes6_extended_28g	0.0152614	0.0118275
Hes6_13g	0.015542	0.0127574
Ubtf_extended_106g	0.0270299	0.0242203
Ubtf_40g	0.0306603	0.0274184
Xbp1_extended_66g	0.0396145	0.0315463
Xbp1_12g	0.0501623	0.0281259
Hcfc1_extended_1807g	0.185326	0.179847
Hcfc1_641g	0.0653457	0.0641645
Phf8_extended_1165g	0.0967443	0.0905312
Phf8_550g	0.0469632	0.0440911
Sp2_extended_930g	0.0769301	0.0737098
Sp2_69g	0.0257023	0.0244226
Gtf2b_extended_18g	0.0130915	0.0125989
Gtf2b_11g	0.0159334	0.0141026
Clock_extended_21g	0.0227284	0.0190742
Clock_16g	0.0186215	0.0154972
Foxo1_extended_34g	0.0169165	0.0182565
Foxo1_30g	0.0168434	0.0178573
Tcf12_extended_30g	0.0160262	0.0141426
Tcf12_18g	0.017084	0.0135334
Rxra_extended_35g	0.0194403	0.0166135
Rxra_17g	0.0206539	0.0168733
Rara_extended_37g	0.0210315	0.0190507
Rara_29g	0.015949	0.0147928
Tcf7l2_extended_21g	0.0190242	0.0137777
Tcf7l2_15g	0.0178504	0.0115456
Atf6b_extended_28g	0.0196936	0.0198052
Runx3_extended_12g	0.0275172	0.0282565
Stat5b_extended_22g	0.0120772	0.0103908
Stat5b_16g	0.012669	0.0108446
Zbtb7b_extended_57g	0.0128327	0.0129805
Zbtb7b_19g	0.0104888	0.0102637
Nfatc1_extended_35g	0.0209828	0.0166615
Nfatc1_21g	0.0221204	0.018159
Hivep3_extended_13g	0.0172394	0.0132102
Pknox1_extended_13g	0.0127365	0.0108938
Foxn3_extended_35g	0.0210929	0.0194252
Foxn3_15g	0.0100521	0.0101937
Taf7_22g	0.0199406	0.0199625
Ikzf1_19g	0.0297081	0.0251415
Zfp932_extended_31g	0.0126632	0.0124946
Myef2_extended_16g	0.0173328	0.0117721
Zfp110_20g	0.0141947	0.011637
Bbx_extended_13g	0.0152018	0.011972
Foxn2_21g	0.0108843	0.00989512
Mnt_extended_17g	0.0138231	0.0140286
Ep300_11g	0.025279	0.0157919
Foxj2_extended_20g	0.0164578	0.0113782
Mga_extended_14g	0.0223839	0.016752
Zbtb17_extended_41g	0.0153751	0.0135302
Cbfb_extended_14g	0.0195676	0.0152359
Elk3_87g	0.019004	0.0164322
Stat6_extended_18g	0.0272953	0.0259668
Cux1_14g	0.01805	0.0145333
Hsf2_extended_18g	0.0136983	0.0161393
Foxo3_extended_22g	0.0170476	0.0148289
Mef2a_extended_18g	0.019434	0.0174035
Tcf3_extended_19g	0.0111015	0.00981265
Nfia_extended_14g	0.0075975	0.00638156
Zbtb7a_extended_13g	0.0167088	0.0144618
Gtf2f1_64g	0.0309122	0.0309624
Srebf2_50g	0.0176083	0.0147016
Tfdp2_extended_38g	0.0174743	0.0146567
Zfp62_14g	0.0133834	0.0101338
Zfp160_extended_15g	0.0121772	0.00925455
Mettl14_38g	0.0311999	0.0258998
Ctcf_12g	0.0213403	0.0194749
Rreb1_extended_14g	0.0172396	0.0142424
Relb_extended_76g	0.0304045	0.0306574
Cebpg_extended_31g	0.0238699	0.0192158
Hivep2_extended_25g	0.0121908	0.0109279
Creb3l2_extended_18g	0.0093981	0.00679853
Bdp1_extended_13g	0.0117844	0.00982228
Zfp217_extended_11g	0.0139976	0.0101579
Erf_34g	0.0173927	0.0163869
Mecp2_10g	0.0204733	0.0158196
Etv6_86g	0.0193382	0.0187711
Ddit3_extended_22g	0.0141606	0.0146585
