# Supplementary material for: CD276-dependent efferocytosis by tumor-associated macrophages promotes immune evasion in bladder cancer
Source: Nat Commun. 2024 Apr 1;15:2818. doi: 10.1038/s41467-024-46735-5 (PMC10985117; doi:10.1038/s41467-024-46735-5)
Supplement: Supplementary file 9 — Supplementary Data 6 [file 41467_2024_46735_MOESM9_ESM.xlsx]

## Sheet: Sheet1
Supplementary Data 6：list of primers used for this manuscript
Axl-F	5’ - AGGATGCAAAAGAAAAGGGAGGAGA - 3’
Axl -R	5’ -AAAGGCTGAAGCAGAAGATGGGATA- 3’
Mertk-F	5’ -CACACACCTTTAATTCTATCTAGCA- 3’
Mertk -R	5’ -ATTGTTGTGATGACCAAAAGCTACT- 3’
CRE1	ACTGGGATCTTCGAACTCTTTGGAC
CRE2	GATGTTGGGGCACTGCTCATTCACC
CRE3	CCATCTGCCACCAGCCAG
CRE4	TCGCCATCTTCCAGCAGG
tdTomato-WT Forward	AAG GGA GCT GCA GTG GAG TA
tdTomato-WT Reverse	CCG AAA ATC TGT GGG AAG TC
tdTomato-Mut Reverse	GGC ATT AAA GCA GCG TAT CC
tdTomato-Mut Forward	CTG TTC CTG TAC GGC ATG G
CD276 cKO F1	TCTCCCTTTATAGACGAGCCGGGG
CD276 cKO R1	CCCACTGTTCTCAGTGAACTCCCTTG
CD276 cKO F2	TCAACTGGGCCAAGAAGGAAAGCAC
CD276 cKO R2	ATCTCAGAGACAGAGAGGACCCTGG
CD276 cKI F1	AGTCGCTCTGAGTTGTTATCAG
CD276 cKI R1	TGAGCATGTCTTTAATCTACCTCGATG
CD276 cKI F2	AGTCGCTCTGAGTTGTTATCAG
CD276 cKI R2	AGTCCCTATTGGCGTTACTATGG
