# Supplementary material for: CD276-dependent efferocytosis by tumor-associated macrophages promotes immune evasion in bladder cancer
Source: Nat Commun. 2024 Apr 1;15:2818. doi: 10.1038/s41467-024-46735-5 (PMC10985117; doi:10.1038/s41467-024-46735-5)
Supplement: Supplementary file 11 — Source Data [file 41467_2024_46735_MOESM11_ESM.zip]

Archive with 2 entries (2 files):
- Source Data.xlsx
- WB.pptx
