# Supplementary material for: CD276-dependent efferocytosis by tumor-associated macrophages promotes immune evasion in bladder cancer
Source: Nat Commun. 2024 Apr 1;15:2818. doi: 10.1038/s41467-024-46735-5 (PMC10985117; doi:10.1038/s41467-024-46735-5)
Supplement: Supplementary file 11 — Source Data [file 41467_2024_46735_MOESM11_ESM.zip › Source Data.xlsx]

## Sheet: figure1
figure1-b					figure1-c					figure1-g					figure1-i
	OS	CD276 high expression(46)	CD276 low expression (47)			PFS	CD276 high expression(46)	CD276 low expression (47)			Days elapsed	WT(N=29)	CD276-wKO(N=16)			Bca weight/body weight（%）			Bca tumor volumes（mm3）
	12.9	1				6.3	1				67	0				WT	wKO		WT	wKO
	19.8	0				19.8	0				67	0				1.20151	0.764088		700	320
	9	1				2.3	1				67	0				0.689992	0.593542		366.8	250
	70.6	0				70.6	0				67	0				1.25361	0.5		555.6	300
	0.8	1				0.8	1				67	0				1.34273	0.530602		800	220.2
	6	1				9.8	1				67	0				0.684151	0.481954		240	219
	15.2	1				5.2	1				67	0				1.44778	0.497164		840	245.4
	49.7	0				21.8	0				67	0				1.16597	0.293378		614	140
	3.2	1				1.2	1				67	0				1.35542	0.431429		720	181.2
	9.4	1				9.4	1				67	0				1.19028	0.541166		600	234
	7.8	1				1.2	1				67	0				1.06815	0.629614		486.2	300.2
	51	1				16.6	1				0	1				0.709891	0.351327		300	153.6
	6.7	1				5.4	1				3	1				0.955943	0.370199		460	160
	5	0				2.7	0				10	1
	40	0				33.3	0				24	1			figure1-k
	3.2	0				3.2	0				31	1						16W(n=24)	20W(n=24)	24W(n=24)	26W(n=24)
	60.7	1				41.2	1				38	1				WT(36)	normal	0(0)	0(0)	0(0)	0(0)
	24.9	1				7.6	1				45	1					Dysplasia	8(66.7%)	6(50%)	4(33.3%)	2(16.7%)
	23.8	0				23.8	0				67	0					cancer	4(33.3%)	6(50%)	8(66.7%)	10(83.3%)
	28.5	1				24	1				67	0				CD276-/-(36)	normal	5(41.6%)	3(25%)	2(16.7%)	1(8.3%)
	31.5	1				16.4	1				67	0					Dysplasia	7(58.4%)	9(75%)	8(66.6%)	9(75%)
	2.8	1				2.8	1				20	1					cancer	0(0)	0(0)	2(16.7%)	2(16.7%)
	16	1				14.3	1				16	1				chi_square statictis
	6.5	1				4.7	1				8	1				p_value		0.01	0.008	0.02	0.004
	9.5	1				3.5	1				53	1
	10.6	1				4	1				52	1
	8.3	1				2.5	1				55	1			figure1-m
	8.3	0				9.3	0				52	1				WT	wKO
	14.9	0				14.9	0				65	1				28.7	10.3
	38	0				14.7	0				67		0			40.9	9.92
	65.5	0				65.5	0				67		0			35.31	7.82
	15.7	1				3	1				67		0			38.2	7.74
	4.7	0				4.6	0				67		0			38.8	12.23
	24.9	0				24.9	0				67		0			32.42	14.32
	6.6	1				1.2	1				67		0			26.33	15.13
	59.4	0				59.4	0				67		0			24.62	7.92
	14	0				2.5	0				67		0			20.3	5.56
	2.6	0				2.6	0				67		0			25.56	6.79
	31.2	0				31.2	0				67		0			28.45	17.93
	13	0				1	0				67		0			20.12	5.24
	8.3	0				9	0				5		1
	16.6	0				16.6	0				38		1		figure1-n
	4.7	0				4.6	0				66		1			WT	wKO
	7.7	0				7.8	0				67		0			5	10.34
	6.3	0				6.4	0				67		0			3.5	8.98
	15.7	1				5.7	1									2.8	7.8
	16	0				16	0									4.5	10.3
	41.8		0			41.8		0								3.6	10
	42.3		0			42.3		0								2.9	11.8
	6.9		0			6.9		0								2.7	12.4
	13.7		0			13.7		0								1.3	7.9
	7.7		1			1.4		1								2.1	10.3
	24.6		0			24.6		0								2.9	11.6
	41					1.9										2.7	12.6
	41.3		0			41.3		0								2.2	9.9
	40.4		0			40.4		0
	40.6		0			40.6		0							figure1-o
	38		0			1.5		0								WT	wKO
	6.3		0			6.3		0								4.7	10.34
	18.3		0			18.3		0								3.9	8.98
	14.2		0			14.2		0								6.8	7.8
	17.7		0			7.3		0								4.1	12.56
	14.7		1			8.4		1								5.68	15.98
	46.4		1			24.2		1								7.98	13.86
	71.8		0			71.8		0								5.78	13.4
	17.8		1			12.8		1								2.9	7.98
	11.7		0			11.7		0								3.3	10.32
	3.3		0			3.2		0								7.9	8.68
	11.5		0			11.5		0								3.7	8.68
	36		0			2.4		0								5.2	9.7
	27		0			17.5		0
	13.2		0			13.2		0
	4		1			4		1
	11		0			11		0
	3.5		0			3.5		0
	17.8		0			17.8		0
	36		0			20		0
	39.3		1			39.3		1
	20.8		0			19		0
	2.5		0			2.6		0
	24		0			19.2		0
	13.2		0			13.2		0
	38.3		0			38.3		0
	41.1		0			41.1		0
	38		0			6		0
	9.7		1			9.7		1
	4		0			4		0
	6.8		0			6		0
	72		0			30		0
	40.6		0			39.2		0
	10.9		0			10.9		0
	16.8		0			16.8		0
	2.1		0			2.1		0

## Sheet: figure2
figure2-g
	WT	wKO
	14	7.6
	16.7	5.8
	13.9	4.8
	16.9	4
	15.6	2.8
	16.1	5.2

## Sheet: figure3
figure3-c							figure3-d
	Bca weight/body weight（%）			Bca tumor volumes（mm3）					normal	dysplasia	cancer
	WT	cKO		WT	cKO			WT	0	16.6667	83.3333
	0.671441	0.547264		480	264			cKO	33.3	66.6667	0
	0.61194	0.837438		507.5	408
	1.19979	0.374332		575	168
	0.810235	0.517928		475	312
	1.17994	0.45977		700	288
	0.773481	0.521739		550	288
figure3-f
		WT						cKO
	KI67	30.8	33	27.5	32.6	29.8	35.2	29.6	27.5	33.5	25	29.9	26.4
	CD8	7.5	6.3	8.4	10.3	9.9	5.8	17.2	14.5	13.9	13.8	16.5	10.1
	Caspase3	4.3	3.2	4.4	5.3	4.9	7.5	12.9	9.5	11.7	8.7	6.5	7.4
	EMR1	11.2	12.2	12.1	15.3	8.6	11.4	5.4	5.2	4.3	8.7	8.1	9.7

## Sheet: figure4
figure4-j				figure4-k
	control	cKO				control						cKO
	33.85	63.57			CD4	16.85	14.87	15.14	20.37	18.34	21.56	30.49	23.17	32.16	25.34	24.46	31.23
	30.47	65.14			CD8	3.57	5.34	2.24	3.58	5.12	4.3	7.03	8.96	7.87	5.14	6.23	6.93
	28.14	53.35
	24.45	56.17
	34.12	50.87
	35.11	63.34
figure4-i	control	cKO
	20	47
	19	58
	23	43
	16	52
	22	55
	25	48

## Sheet: figure5
figure5-f		AXL								MERTK
		NC			sg-Jun					NC			sg-Jun
	JUN	4.973	4.59	5.068	2.453	2.768	2.412		JUN	7.272	6.92	6.368	3.197	3.789	2.612
	IgG	0.056	0.1	0.097	0.076	0.12	0.088		IgG	0.156	0.1	0.083	0.126	0.12	0.076
figure5-i				figure5-j				figure5-k
	control	cKO			control	cKO			control	cKO
	7.96	7.42			4.93	5.31			24.32	7.52
	9.12	8.12			5.23	6.1			22.1	9.23
	7.45	8.88			5.13	4.2			20.2	8.65
	6.67	6.1			3.32	4.78			24.2	7.34
	8.23	7.2			3.89	3.78			25.35	7.2
	7.4	8.45			5.3	4.34			18.7	6.89
figure5-l
	vehicle	T5224	R428
	24.32	7.74	8.39
	20.23	7.1	10.1
	19.37	6.56	9.67
	22.1	9.95	8.12
	26.89	7.89	7.56
	26.34	9.13	7.34

## Sheet: figure6
figure6-c							figure6-e						figure6-f
	days	WT	cKI	R428	cKI_R428			WT	cKI	R428	cKI_R428			WT	cKI	R428	cKI_R428
	3	1						0.853659	0.841584	0.645161	0.649351			630	880	480	450
	5	1						1.08303	1.14428	0.405405	0.46875			740	690	360	360
	40	1						0.606061	1.14679	0.39823	0.386266			560	750	270	270
	40	1						0.87108	1.08333	0.402299	0.496183			750	750	210	390
	50	1						0.782123	1.28676	0.497512	0.533808			520	950	300	450
	60	0						0.694444	0.879121	0.672646	0.694444			450	720	450	450
	0		1
	5		1
	20		1				figure6-h						figure6-j
	33		1						Normal	Dysplasia	Cancer			WT	cKI	R428	cKI_R428
	40		1					WT	0	33.3	66.7			6.5	4.1	16.8	16.2
	60		1					cKI	0	0	100			6.8	2.3	17.6	11.8
	45			1				R428	16.7	83.3	0			7.6	1.2	14.8	12.2
	55			1				cKI_R428	33.3	66.7	0			6.1	2.3	13.3	13.9
	60			0										4.9	2.3	12.1	14
	60			0										6.1	1	19.3	17.5
	60			0			figure6-l						figure6-n
	60			0				WT	cKI	R428	cKI_R428			WT	cKI	R428	cKI_R428
	47				1			10.87	13.1	9.87	10.67			17.32	31.6	7.61	7.12
	50				1			8.93	10.12	8.56	12.45			15.67	26.89	5.67	9.12
	60				0			8.71	10.67	7.89	13.1			20.45	30.45	8.76	8.45
	60				0			8.9	8.99	9.34	10.88			18.97	27.12	8.67	6.78
	60				0			8.1	14.23	7.12	9.78			17.1	25.45	7.31	6.34
	60				0			7.5	10.91	7.4	12.67			16.45	31.27	6.45	5.9
							figure6-p						figure6-r
								WT	cKI	R428	cKI_R428			WT	cKI	R428	cKI_R428
								36.96	16.6	64.91	64.86			19.8	3.2	34.9	32.6
								32.74	14.45	66.44	60.33			22.4	1.9	32.2	34
								38.14	18.14	60.43	61.12			27.9	0	29.1	26.1
								30.26	14.44	67.23	55.12			18.7	0	27.3	33.2
								28.46	15.54	58.23	67.36			26.2	3.1	34.3	30.7
								30.1	16.1	57.1	58.92			22.3	5.1	31.7	27.6

## Sheet: figure7
figure7-c						figure7-d						figure7-f
	Bca weight/body weight（%）						Bca tumor volumes（mm3）							Normal	Dysplasia	Cancer
	IgG	anti_cd276	anti_pd1	cd276_pd1			IgG	anti_cd276	anti_pd1	cd276_pd1			IgG	0	16.7	83.3
	0.833333	0.555556	0.645161	0.318725			588	392	448	224			anti_cd276	16.3	66.7	16.3
	1.04869	0.622407	0.483871	0.451128			784	430	336	336			anti_pd1	16.3	66.7	16.3
	0.721154	0.673077	0.635593	0.44335			520	392	420	252			cd276_pd1	83.3	16.7	0
	0.898876	0.740741	0.777778	0.496183			672	500	508	304
	0.717703	0.46332	0.679612	0.332103			720	336	392	252
	0.825243	0.760456	0.55794	0.38835			576	460	364	224
figure7-h						figure7-j						figure7-l
	IgG	anti_cd276	anti_pd1	cd276_pd1			IgG	anti_cd276	anti_pd1	cd276_pd1			IgG	anti_cd276	anti_pd1	cd276_pd1
	6	13	12.8	26.7			9.87	4.56	10.01	5.23			29.27	4.68	31.75	4.57
	5.3	14	15.6	24.8			10.34	6.23	10.1	4.31			30.1	7.8	30.24	7.23
	3.6	10.3	17.8	23.2			9.56	5.69	8.9	6.23			28.45	8.12	24.67	8.45
	5.1	12.3	16.8	27.9			7.8	5.45	12.23	5			25.67	5.1	28.12	5.98
	4.9	14.7	14.1	30			12.45	3.4	9.76	6.1			27.12	6.7	26.12	7.1
	7.2	15	16.3	26.5			10.21	6.3	7.96	4.2			23.56	6.89	24.87	6.2
figure7-n						figure7-p
	IgG	anti_cd276	anti_pd1	cd276_pd1			IgG	anti_cd276	anti_pd1	cd276_pd1
	25.67	64.82	25.66	64.88			19.8	26.7	34.9	75.6
	30.12	66.32	32.45	60.89			15.4	29.1	35.8	67.2
	28.14	60.1	30.67	58.6			17.9	25	32.1	69.1
	31.3	58.34	28.79	56.1			21.7	32.8	38.1	63.2
	24.56	55.12	29.1	65.1			12.2	29.1	33.3	70.7
	26.78	59.2	26.3	57.23			17.3	21.4	28.7	69.1

## Sheet: figure-s1
figure-s1-b					figure-s1-c					figure-s1-d				figure-s1-e
	normal（16）	normal（16）	tumor（63）			OS	CD276 high expression(31)	CD276 low expression(32)			Normal(n=19)	Tumor(n=407)				CD276 high expression(n=203)	CD276 low expression(n=203)
	123	123	240								5.1494	5.4864			18.8333	1
	105	105	237			4	1				4.8475	6.9332			16.5	1
	120	120	237			63	0				5.1429	5.3611			10.7	1
	100	100	234			1	1				5.3622	5.2873			0.5	0
	88	88	222			25	1				5.7043	5.5886			5.76667	1
	76	76	216			5	1				5.5925	6.4421			9.2	0
	88	88	216			5	1				5.3495	5.5928			8.43333	1
	80	80	213			9	1				5.7019	6.4759			17.9667	1
	78	78	207			20	1				3.2572	5.988			58.7	0
	86	86	207			31	0				4.7619	6.2361			4.06667	1
	82	82	207			3	1				6.2563	6.0962			168.333	0
	58	58	204			7	1				5.7658	6.0257			26.1	0
	60	60	204			8	1				5.1547	4.1907			47.3333	1
	54	54	204			51	0				5.7989	6.5119			17.4	1
	88	88	201			51	0				4.9463	4.701			13.7667	1
	98	98	201			9	1				6.6658	6.4194			12.5667	0
			201			13	0				5.7983	5.7913			5.13333	1
			198			35	0				3.6669	5.691			56.9333	0
			198			25	0				5.5126	5.4696			10.3667	1
			196			9	1					6.21641			19.6667	1
			196			16	1					5.7082			19.6	0
			194			55	0					5.5522			2.16667	1
			192			43	1					6.6405			3.06667	1
			192			23	1					5.8235			3.93333	1
			188			40	0					6.1719			55.6667	1
			188			23	0					6.0609			19.4	0
			186			62	0					6.7021			21.5333	0
			184			4	1					5.6256			48.6667	0
			180			14	1					5.2743			52.7333	0
			180			26	1					7.4692			110.467	0
			178			14	1					6.6839			12.4	0
			168			63		0				5.7178			17.4	0
			158			26		1				5.0549			17.8667	0
			158			65		0				5.3796			21.4	0
			148			82		0				6.3358			17.8667	0
			144			52		0				6.2013			17	1
			144			70		0				6.4697			20.7667	1
			140			50		0				6.7682			19.2667	0
			140			64		0				6.0135			3	1
			138			39		0				6.1303			12.8	0
			130			27		1				5.76			4.26667	1
			130			67		0				5.8736			9.76667	0
			128			27		0				6.6909			34.5333	1
			128			8		1				7.829			13.5333	1
			126			18		1				6.932			15.8	1
			126			57		1				5.9828			20.0667	1
			124			39		1				6.4655			9.26667	1
			110			2		1				5.9683			19.1667	1
			110			23		0				6.6626			3.16667	0
			106			11		1				6.3794			144.767	0
			104			57		0				5.8102			10.1	1
			102			49		0				7.7244			21.3333	0
			94			24		0				5.7312			11	0
			92			59		1				5.8854			95.6	0
			89			14		1				7.4892			29.9	0
			89			61		0				5.9055			21.2667	0
			88			51		0				4.8017			2.06667	1
			86			34		0				5.5711			25.7667	0
			82			29		0				5.796			29.7667	0
			78			39		0				5.6829			15.6333	0
			76			44		0				3.9847			93	0
			76			45		0				5.4453			14.5667	1
			69			24		0				5.96			28.6333	1
						23		1				6.1258			5.13333	1
												5.4582			16.9333	1
												6.0063			20.5	1
												5.0786			112.133	0
												5.803			29.9667	0
												5.9844			8.33333	1
												5.8694			13.8333	1
												6.1054			33.4333	0
												7.3634			22.1667	1
												5.7549			7.03333	1
												6.7728			27.8333	1
												6.6875			15.1667	1
												7.2632			8.63333	1
												6.013			3.53333	1
												6.3302			23	1
												5.981			37	0
												6.155			6.36667	1
												6.6426			2.23333	0
												6.1117			1.16667	0
												6.3665			19.2333	1
												6.202			80.7667	0
												5.22			63.7333	0
												7.2106			79.3333	0
												6.562			7.73333	1
												4.89			23.7333	1
												6.0751			3.1	1
												5.9329			10.9333	1
												7.2124			2.3	1
												5.4466			44.2	0
												5.6218			47.4333	1
												5.288			35.9	1
												4.7404			4.3	0
												6.2143			39.5333	0
												6.442			19.7667	1
												7.7465			70.3	0
												5.2091			11.4667	1
												6.2344			9.13333	1
												6.0164			9.06667	1
												6.8455			6.23333	0
												7.2993			51.8667	1
												6.218			44.9333	1
												6.406			8.6	1
												6.3637			48.5	0
												6.3656			94.2667	1
												6.4288			4.36667	1
												6.3136			34.9333	0
												6.8801			11.4667	1
												6.1096			21.2	0
												7.1342			12.7333	0
												7.3527			6.83333	1
												5.8354			7.33333	1
												6.64			100.367	0
												6.0018			67.3333	0
												6.1324			15.1333	1
												6.8164			19.9667	1
												6.1556			7.9	1
												6.6342			2.93333	1
												6.2363			9.06667	1
												6.6171			8.7	1
												5.9409			106.1	1
												6.8146			68.3	0
												5.9982			20.1	0
												6.4074			72.5667	0
												5.6041			26.3	0
												6.1177			71.3	0
												6.0126			22.4667	1
												5.9141			64.9667	0
												5.9279			50.9667	0
												5.2906			22.8333	1
												6.3393			14.2667	0
												4.6983			31.3667	1
												5.1776			2.26667	0
												2.3423			16	0
												2.5996			15.2333	0
												6.2038			4.8	1
												6.2417			25.3667	0
												7.4401			28.0667	0
												6.6171			3.66667	0
												6.4743			15.5333	0
												4.443			19.3	1
												5.391			6.06667	1
												5.2036			15.3333	1
												6.1805			13.1333	0
												5.2668			12.1667	0
												4.6206			12.2	0
												5.425			14.4333	0
												7.6938			7.1	1
												6.2629			13.8333	0
												5.9158			33.6	1
												5.437			21.6333	0
												5.7864			18.2333	1
												6.0832			14.4667	1
												5.8775			13.1	1
												6.5209			8.46667	1
												5.2817			12.8667	1
												7.4941			11.8667	1
												4.7016			88.0333	1
												4.4277			18.2	0
												5.8647			16.4	1
												7.0286			33.5	1
												5.8733			2.53333	1
												2.6067			54.9667	0
												5.2913			25.9333	1
												5.8714			7.73333	1
												7.0868			16.2	1
												6.4189			23.9667	1
												7.2986			7.43333	1
												5.3194			38.7667	1
												6.255			1.23333	0
												5.7656			39.1333	0
												6.212			12.4	0
												6.6748			24.6333	1
												6.8315			23.3	0
												5.5519			15.9	0
												5.8578			25.2667	0
												5.5617			65.0667	0
												4.588			19.1	0
												7.0195			16.5	0
												4.6594			67.3333	1
												6.5623			87.5	0
												5.8851			30.2	0
												6.2595			88.5333	0
												6.9734			21	1
												6.5782			20.6	0
												6.2911			27.7333	0
												6.3318			1.83333	0
												3.8886			12.9333	1
												4.9589			96.2	0
												5.9554			98.8	0
												5.6121			18.0667	0
												4.5723			1.86667	1
												5.4754			12.3333	1
												6.0104			32.4667	1
												6.1451			35.4667	1
												5.6648			12.0667	1
												5.9179			21.6	0
												6.7343			11.5	0
												5.6378			53.4667	0
												4.4706			0.666667	1
												6.8307			67.4667	0
												5.0824			8.46667		1
												6.0159			21.1		0
												6.1983			5.26667		0
												6.6751			15.1667		0
												5.4826			18		0
												6.1695			12.3333		1
												4.1433			25		0
												5.6665			29.5667		0
												5.8985			127.233		0
												6.6457			168.033		0
												6.5659			20.3333		0
												6.3064			5.43333		1
												7.0724			52.0333		0
												5.8761			2.73333		0
												6.2747			16.1333		0
												6.1735			61.5		0
												5.645			5.6		1
												5.4397			23.3333		0
												6.1889			3.26667		1
												5.5925			15.8333		0
												7.7581			2.13333		0
												7.3497			14.1		0
												6.6696			14.2667		0
												6.3036			30.1333		1
												6.5287			11.0667		1
												6.1615			33.4667		1
												6.5983			19.2667		0
												6.1789			24.4667		1
												6.5604			2.13333		0
												6.1893			16.0333		0
												5.7101			0		0
												6.7424			62.3		1
												6.4276			27.3333		0
												5.6944			76.4333		0
												5.5289			24.3667		0
												5.4446			62.8		0
												6.6875			23.2		1
												5.7554			48.4667		0
												5.8805			50.7333		0
												5.5417			7.46667		0
												6.8616			19.6667		0
												6.3644			18.2333		1
												6.4932			3.5		0
												6.2702			23.0333		0
												4.9869			21.7		1
												5.9757			1.9		1
												6.7994			37.5667		0
												7.3978			27.0667		0
												6.3709			2.7		1
												6.5545			16.5		0
												4.8744			132.7		0
												5.6364			26.6333		0
												6.7298			27.4333		1
												6.9344			59.7333		0
												6.6921			12.1333		1
												6.2752			12.8333		1
												6.7765			11.3333		1
												6.2893			2.8		0
												5.898			51.4		0
												6.0195			0.933333		0
												5.6346			19.0667		0
												6.1725			13.2667		0
												5.9143			0.566667		0
												6.3129			0.633333		1
												7.3903			6.3		0
												6.2401			60.2		0
												6.8238			18.3333		1
												5.848			29.1		0
												6.6163			42.3333		1
												3.9938			39.3667		0
												5.7187			5.6		1
												6.363			1.96667		0
												5.725			20.5667		1
												5.1392			9.1		1
												6.5975			90.1		0
												4.7624			19.3333		0
												4.9151			18.1333		1
												3.7324			18.1333		1
												6.1645			60.1333		1
												5.63			23.5333		1
												6.1621			6.86667		1
												4.1178			114.4		0
												6.4858			13.8333		0
												7.0415			26.5		1
												6.8403			61		0
												7.2984			64.9		0
												7.0025			13.7667		1
												5.064			98.4667		1
												6.1837			27.1		0
												5.6753			12.3		0
												6.6302			20.4		1
												5.2319			47.6333		0
												5.7711			45.5667		1
												5.4189			21.3667		0
												5.8438			17.8667		1
												6.7252			15.1		1
												6.1285			6.66667		1
												6.0002			4.96667		1
												6.8625			66.9333		0
												4.4771			13.0333		1
												6.1729			17.4667		0
												6.2099			15.5667		0
												6.2108			18.8333		1
												5.0414			8.36667		0
												5.6645			4.73333		1
												6.9839			28.3667		0
												5.4002			19.3667		0
												5.87774			3.3		1
												6.0224			9.06667		1
												7.1746			114		0
												6.0264			66.9667		0
												7.1194			7.2		1
												5.3799			35.7333		0
												5.4236			54.0333		0
												6.4967			14.1667		0
												5.8071			10.8		1
												5.7541			57.1333		0
												6.4655			15.5333		0
												5.327			9.8		1
												5.9496			13.6667		0
												6.6022			12.8		0
												5.8316			28		0
												3.1458			36.4667		0
												4.1178			12.1333		0
												5.6812			12.9667		0
												5.1664			30.7		0
												7.1085			13.8667		0
												5.3754			16.9		0
												6.2005			16.1667		0
												4.4582			11.2333		0
												6.7301			4.86667		1
												6.3255			11.9667		0
												6.2438			0.666667		0
												6.2108			8.26667		1
												6.5461			31.6333		1
												5.7057			68.1333		0
												6.4647			13.9333		1
												4.6422			2.96667		0
												6.7837			77.6667		0
												6.6634			12.2667		0
												4.7236			17.0667		0
												6.6308			16.3667		0
												5.23714			8.2		1
												6.6595			6.66667		1
												6.3773			3.9		0
												6.6244			1.53333		0
												7.8797			54.6333		0
												6.6872			8.73333		1
												6.711			28.8		1
												6.8458			37.1667		0
												7.1863			40.6333		0
												5.9091			34.3		0
												5.1792			67.5667		0
												6.1821			13.3333		1
												5.3889			17		1
												7.1515			13.2667		0
												4.0952			17.6667		1
												5.6142			15.3333		0
												5.84			57.2667		1
												5.55			11.1		0
												7.1214			22.6667		1
												6.8248			45		0
												6.7133			12.2667		0
												7.2454			77.0667		0
												4.6583			16.9333		0
												6.8575			8.36667		1
												4.0807			2.26667		1
												6.3482			12.5333		0
												7.1047			1.86667		1
												6.0197			12.6333		0
												5.9998			22.1667		0
												6.4542			31.5		0
												5.6212			27.7333		0
												6.5314			12.0333		0
												6.2899			18.7333		0
												4.0497			165.567		0
												6.8347			10.8		1
												5.3016			17.9667		0
												7.15			13.3		0
												5.8405			13.7667		1
												6.3308			15.8		0
												7.2251			12.8333		1
												6.5193			36.9333		0
												5.4871			36.3333		0
												5.7613			65.7		1
												6.4238			51.2667		0
												6.6666			9.8		1
												6.9747			33.2333		0
												5.3122			28.8		0
												5.7274			18.6667		0
												6.9063			27.3		1
												4.3371			12.3333		0
												7.2208			12.4333		0
												5.6837			11.5		0
												5.9234			5.43333		0
												5.517			0.433333		0
												5.857			16.7667		0
												8.1098			26.6		0
												6.4431			15.5667		1
												5.6671			12.7667		0
												5.9428			45.6667		0
												6.1357			15.5667		1
												7.839			19.0667		0
												6.72

## Sheet: figure-s2
figure-s2-n
		WT+NC						WT+SG						WKO+NC						WKO+SG
	5	186.78	144.14	124.12	132.34	142.64	147.78	123.46	113.34	132.64	108.56	121.34	98.46	156.47	148.56	161.34	124.56	122.78	134.67	110.45	121.43	112.45	104.56	88.98	102.34
	9	300.78	254.12	204.24	224.56	200.67	234.46	204.46	188.67	201.65	167.89	198.78	156.45	220.12	203.17	230.56	198.43	168.47	189.56	150.34	134.78	112.14	102.56	96.45	112.34
	13	556.24	496.86	426.46	402.32	398.46	458.67	400.67	328.68	306.78	298.67	312.67	256.34	370.56	354.67	270.67	256.17	240.78	223.18	210.45	167.53	123.46	104.67	87.67	134.24
	17	866.32	778.64	748.56	645.23	596.46	756.56	644.76	518.78	487.76	456.67	534.46	330.67	600.46	530.67	340.17	322.69	346.36	368.67	296.67	221.65	130.56	99.56	77.67	158.89
	21	1421.67	1236.65	1142.86	930.46	984.34	1112.78	1034.68	830.13	783.23	720.12	912.43	462.45	900.67	864.89	434.46	445.68	470.88	530.12	402.78	321.56	131.13	100.67	56.67	177.89
figure-s2-o
	WT+NC	WT+SG	WKO+NC	WKO+SG
	0.692	0.462	0.306	0.115
	0.574	0.337	0.31	0.087
	0.659	0.361	0.16	0.049
	0.367	0.312	0.182	0.053
	0.488	0.388	0.217	0.035
	0.626	0.286	0.183	0.066

## Sheet: figure-s3
figure-s3-a				figure-s3-b		control						cKO
	WT	cKO			Macro	3.98	4.13	5.24	3.56	6.13	3.12	4.6	4.1	3.45	5.24	4.37	5.34
	0.336323	0.308403			DC	4.6	4.1	3.45	5.24	4.37	5.34	3.23	2.12	1.97	3.56	4.12	2.2
	0.320332	0.326923			MDSC	20.2	18.7	15.4	21.1	23.14	22.17	17.83	16.23	19.12	23.44	24.12	16.1
	0.286111	0.33125
	0.256432	0.284585
	0.2875	0.263095
	0.349751	0.312987		figure-s3-c
						control						cKO
					Macro	15.17	12.14	13.67	17.18	18.24	16.1	14.75	12.13	10.87	17.12	15.89	17.24
					DC	6.16	4.98	5.34	7.12	6.86	4.87	5.48	3.97	5.4	6.92	7.11	6.87
					MDSC	50.3	58.12	55.13	44.23	43.89	48.12	46.98	50.97	45.12	43.23	55.14	56.26

[truncated: 5 more sheets: figure-s4, figure-s5, figure-s6, figure-s7, Sheet1]
